# Supplementary material for: Dynamic meta-analysis: a method of using global evidence for local decision making
Source: BMC Biol. 2021 Feb 17;19:33. doi: 10.1186/s12915-021-00974-w (PMC7888140; doi:10.1186/s12915-021-00974-w)
Supplement: Supplementary file 3 — Additional file 3. Data for examples of methods in R.csv. [file 12915_2021_974_MOESM3_ESM.csv]

	citation	publication	intervention	population	outcome	comparison	study_id	study_name	note	treatment_mean	treatment_sd	treatment_n	treatment_se	control_mean	control_sd	control_n	control_se	treatment_mean_before	treatment_sd_before	treatment_n_before	treatment_se_before	control_mean_before	control_sd_before	control_n_before	control_se_before	n	unit	lsd	is_significant	approximate_p_value	p_value	z_value	correlation_coefficient	effect_size	effect_size_unit	other_effect_size_unit	lower_limit	upper_limit	confidence	se	variance	Methods	Location	Country	Design	Cash crop (after cover crop)	Cover crop	Cover crop type	Irrigated cash crop
1	Alletto et al., 2011	Effects of tillage and fallow period management on soil physical behaviour and maize development	Rotating cash/food crops with cover crops (not including intercropping in the growing season)	Crops	Crop yield (including harvest index)					11.2	0.8	3		10.4	1.4	3													Non-significant													Winter cover crops (2006–2007: white mustard; 2004–2006 and 2007–2008: oats) were grown on six plots, and bare soil was maintained in six plots. The plots were 20 x 50 m. Half of these plots had conventional tillage in April–May (mouldboard plough, 28–30 cm depth; cultivator, 8 cm depth, 1–2 passes), and the other half had reduced tillage in March–April (cultivator, 7–9 cm depth; disc harrow, 8–1…	in an irrigated maize field in the Garonne River corridor, southern France	France	Controlled & Replicated	Maize	Oats	Grass	Yes
2	Alletto et al., 2011	Effects of tillage and fallow period management on soil physical behaviour and maize development	Rotating cash/food crops with cover crops (not including intercropping in the growing season)	Crops	Crop yield (including harvest index)					12.1	0.2	3		11.8	0.2	3													Non-significant													Winter cover crops (2006–2007: white mustard; 2004–2006 and 2007–2008: oats) were grown on six plots, and bare soil was maintained in six plots. The plots were 20 x 50 m. Half of these plots had conventional tillage in April–May (mouldboard plough, 28–30 cm depth; cultivator, 8 cm depth, 1–2 passes), and the other half had reduced tillage in March–April (cultivator, 7–9 cm depth; disc harrow, 8–1…	in an irrigated maize field in the Garonne River corridor, southern France	France	Controlled & Replicated	Maize	Oats	Grass	Yes
3	Alletto et al., 2011	Effects of tillage and fallow period management on soil physical behaviour and maize development	Rotating cash/food crops with cover crops (not including intercropping in the growing season)	Crops	Crop yield (including harvest index)					13.1	0.4	3		12.9	0.5	3													Non-significant													Winter cover crops (2006–2007: white mustard; 2004–2006 and 2007–2008: oats) were grown on six plots, and bare soil was maintained in six plots. The plots were 20 x 50 m. Half of these plots had conventional tillage in April–May (mouldboard plough, 28–30 cm depth; cultivator, 8 cm depth, 1–2 passes), and the other half had reduced tillage in March–April (cultivator, 7–9 cm depth; disc harrow, 8–1…	in an irrigated maize field in the Garonne River corridor, southern France	France	Controlled & Replicated	Maize	Oats	Grass	Yes
4	Alletto et al., 2011	Effects of tillage and fallow period management on soil physical behaviour and maize development	Rotating cash/food crops with cover crops (not including intercropping in the growing season)	Crops	Crop yield (including harvest index)					10.7	0.9	3		10.8	0.2	3													Non-significant													Winter cover crops (2006–2007: white mustard; 2004–2006 and 2007–2008: oats) were grown on six plots, and bare soil was maintained in six plots. The plots were 20 x 50 m. Half of these plots had conventional tillage in April–May (mouldboard plough, 28–30 cm depth; cultivator, 8 cm depth, 1–2 passes), and the other half had reduced tillage in March–April (cultivator, 7–9 cm depth; disc harrow, 8–1…	in an irrigated maize field in the Garonne River corridor, southern France	France	Controlled & Replicated	Maize	Oats	Grass	Yes
5	Alletto et al., 2011	Effects of tillage and fallow period management on soil physical behaviour and maize development	Rotating cash/food crops with cover crops (not including intercropping in the growing season)	Crops	Crop yield (including harvest index)					12.8	0.9	3		13.1	0.3	3													Non-significant													Winter cover crops (2006–2007: white mustard; 2004–2006 and 2007–2008: oats) were grown on six plots, and bare soil was maintained in six plots. The plots were 20 x 50 m. Half of these plots had conventional tillage in April–May (mouldboard plough, 28–30 cm depth; cultivator, 8 cm depth, 1–2 passes), and the other half had reduced tillage in March–April (cultivator, 7–9 cm depth; disc harrow, 8–1…	in an irrigated maize field in the Garonne River corridor, southern France	France	Controlled & Replicated	Maize	Oats	Grass	Yes
6	Alletto et al., 2011	Effects of tillage and fallow period management on soil physical behaviour and maize development	Rotating cash/food crops with cover crops (not including intercropping in the growing season)	Crops	Crop yield (including harvest index)					10.4	0.5	3		10.1	0.3	3													Non-significant													Winter cover crops (2006–2007: white mustard; 2004–2006 and 2007–2008: oats) were grown on six plots, and bare soil was maintained in six plots. The plots were 20 x 50 m. Half of these plots had conventional tillage in April–May (mouldboard plough, 28–30 cm depth; cultivator, 8 cm depth, 1–2 passes), and the other half had reduced tillage in March–April (cultivator, 7–9 cm depth; disc harrow, 8–1…	in an irrigated maize field in the Garonne River corridor, southern France	France	Controlled & Replicated	Maize	White mustard	Brassica	Yes
7	Alletto et al., 2011	Effects of tillage and fallow period management on soil physical behaviour and maize development	Rotating cash/food crops with cover crops (not including intercropping in the growing season)	Crops	Crop yield (including harvest index)					11	0.2	3		11.2	0.3	3													Non-significant													Winter cover crops (2006–2007: white mustard; 2004–2006 and 2007–2008: oats) were grown on six plots, and bare soil was maintained in six plots. The plots were 20 x 50 m. Half of these plots had conventional tillage in April–May (mouldboard plough, 28–30 cm depth; cultivator, 8 cm depth, 1–2 passes), and the other half had reduced tillage in March–April (cultivator, 7–9 cm depth; disc harrow, 8–1…	in an irrigated maize field in the Garonne River corridor, southern France	France	Controlled & Replicated	Maize	White mustard	Brassica	Yes
8	Barrios-Masias et al., 2011	Cultivar mixtures of processing tomato in an organic agroecosystem	Rotating cash/food crops with cover crops (not including intercropping in the growing season)	Crops	Crop yield (including harvest index)					162	76.42407997	24	15.6	234	72.01499844	24	14.7												Significant													The field was levelled and fertilized (17 Mg compost/ha). Eight plots had winter cover crops (mustard <i>Brassica nigra</i>, planted on 3 November 2005) and eight plots had winter fallows. Each plot was 16 x 9 m. Cover crops were mown on 26 April 2006, sprinkler irrigated, and tilled into the soil (10 cm depth) after 19 days, when fallow plots were also tilled. Plots were weeded and sulfur was us…	in an irrigated, organic tomato field in Yolo County, California, USA	United States of America	Controlled & Randomised & Replicated	Tomatoes	Black mustard	Brassica
9	Benincasa et al., 2010	Actual N Availability from Winter Catch Crops Used for Green Manuring in Maize Cultivation	Rotating cash/food crops with cover crops (not including intercropping in the growing season)	Crops	Crop yield (including harvest index)					9.1		4		11.8		4												1.29														Eight cover crops (barley [200 kg/ha], field bean [30 kg/ha], hairy vetch [90 kg/ha], rapeseed [10 kg/ha], barley and hairy vetch [100 + 45 kg/ha], field bean and rapeseed [15 + 5 kg/ha], field bean and barley [15 + 100 kg/ha], and hairy vetch and rapeseed [45 + 5 kg/ha]) were sown on four plots each. Four plots with bare ground over winter were used as controls. Cover crops were sown on 16 Octob…	in an irrigated wheat field in the Tiber valley, Perugia, Italy	Italy	Blocked & Controlled & Randomised & Replicated	Maize	Barley	Grass	Yes
10	Benincasa et al., 2010	Actual N Availability from Winter Catch Crops Used for Green Manuring in Maize Cultivation	Rotating cash/food crops with cover crops (not including intercropping in the growing season)	Crops	Crop yield (including harvest index)					13.6		4		11.8		4												1.29														Eight cover crops (barley [200 kg/ha], field bean [30 kg/ha], hairy vetch [90 kg/ha], rapeseed [10 kg/ha], barley and hairy vetch [100 + 45 kg/ha], field bean and rapeseed [15 + 5 kg/ha], field bean and barley [15 + 100 kg/ha], and hairy vetch and rapeseed [45 + 5 kg/ha]) were sown on four plots each. Four plots with bare ground over winter were used as controls. Cover crops were sown on 16 Octob…	in an irrigated wheat field in the Tiber valley, Perugia, Italy	Italy	Blocked & Controlled & Randomised & Replicated	Maize	Field beans	Legume	Yes
11	Benincasa et al., 2010	Actual N Availability from Winter Catch Crops Used for Green Manuring in Maize Cultivation	Rotating cash/food crops with cover crops (not including intercropping in the growing season)	Crops	Crop yield (including harvest index)					11.3		4		11.8		4												1.29														Eight cover crops (barley [200 kg/ha], field bean [30 kg/ha], hairy vetch [90 kg/ha], rapeseed [10 kg/ha], barley and hairy vetch [100 + 45 kg/ha], field bean and rapeseed [15 + 5 kg/ha], field bean and barley [15 + 100 kg/ha], and hairy vetch and rapeseed [45 + 5 kg/ha]) were sown on four plots each. Four plots with bare ground over winter were used as controls. Cover crops were sown on 16 Octob…	in an irrigated wheat field in the Tiber valley, Perugia, Italy	Italy	Blocked & Controlled & Randomised & Replicated	Maize	Barley and field beans	Mixture	Yes
12	Benincasa et al., 2010	Actual N Availability from Winter Catch Crops Used for Green Manuring in Maize Cultivation	Rotating cash/food crops with cover crops (not including intercropping in the growing season)	Crops	Crop yield (including harvest index)					12.5		4		11.8		4												1.29														Eight cover crops (barley [200 kg/ha], field bean [30 kg/ha], hairy vetch [90 kg/ha], rapeseed [10 kg/ha], barley and hairy vetch [100 + 45 kg/ha], field bean and rapeseed [15 + 5 kg/ha], field bean and barley [15 + 100 kg/ha], and hairy vetch and rapeseed [45 + 5 kg/ha]) were sown on four plots each. Four plots with bare ground over winter were used as controls. Cover crops were sown on 16 Octob…	in an irrigated wheat field in the Tiber valley, Perugia, Italy	Italy	Blocked & Controlled & Randomised & Replicated	Maize	Barley and oilseed rape	Mixture	Yes
13	Benincasa et al., 2010	Actual N Availability from Winter Catch Crops Used for Green Manuring in Maize Cultivation	Rotating cash/food crops with cover crops (not including intercropping in the growing season)	Crops	Crop yield (including harvest index)					14.8		4		11.8		4												1.29														Eight cover crops (barley [200 kg/ha], field bean [30 kg/ha], hairy vetch [90 kg/ha], rapeseed [10 kg/ha], barley and hairy vetch [100 + 45 kg/ha], field bean and rapeseed [15 + 5 kg/ha], field bean and barley [15 + 100 kg/ha], and hairy vetch and rapeseed [45 + 5 kg/ha]) were sown on four plots each. Four plots with bare ground over winter were used as controls. Cover crops were sown on 16 Octob…	in an irrigated wheat field in the Tiber valley, Perugia, Italy	Italy	Blocked & Controlled & Randomised & Replicated	Maize	Hairy vetch	Legume	Yes
14	Benincasa et al., 2010	Actual N Availability from Winter Catch Crops Used for Green Manuring in Maize Cultivation	Rotating cash/food crops with cover crops (not including intercropping in the growing season)	Crops	Crop yield (including harvest index)					14.7		4		11.8		4												1.29														Eight cover crops (barley [200 kg/ha], field bean [30 kg/ha], hairy vetch [90 kg/ha], rapeseed [10 kg/ha], barley and hairy vetch [100 + 45 kg/ha], field bean and rapeseed [15 + 5 kg/ha], field bean and barley [15 + 100 kg/ha], and hairy vetch and rapeseed [45 + 5 kg/ha]) were sown on four plots each. Four plots with bare ground over winter were used as controls. Cover crops were sown on 16 Octob…	in an irrigated wheat field in the Tiber valley, Perugia, Italy	Italy	Blocked & Controlled & Randomised & Replicated	Maize	Barley and hairy vetch	Mixture	Yes
15	Benincasa et al., 2010	Actual N Availability from Winter Catch Crops Used for Green Manuring in Maize Cultivation	Rotating cash/food crops with cover crops (not including intercropping in the growing season)	Crops	Crop yield (including harvest index)					13.9		4		11.8		4												1.29														Eight cover crops (barley [200 kg/ha], field bean [30 kg/ha], hairy vetch [90 kg/ha], rapeseed [10 kg/ha], barley and hairy vetch [100 + 45 kg/ha], field bean and rapeseed [15 + 5 kg/ha], field bean and barley [15 + 100 kg/ha], and hairy vetch and rapeseed [45 + 5 kg/ha]) were sown on four plots each. Four plots with bare ground over winter were used as controls. Cover crops were sown on 16 Octob…	in an irrigated wheat field in the Tiber valley, Perugia, Italy	Italy	Blocked & Controlled & Randomised & Replicated	Maize	Hairy vetch and oilseed rape	Mixture	Yes
16	Benincasa et al., 2010	Actual N Availability from Winter Catch Crops Used for Green Manuring in Maize Cultivation	Rotating cash/food crops with cover crops (not including intercropping in the growing season)	Crops	Crop yield (including harvest index)					11.2		4		11.8		4												1.29														Eight cover crops (barley [200 kg/ha], field bean [30 kg/ha], hairy vetch [90 kg/ha], rapeseed [10 kg/ha], barley and hairy vetch [100 + 45 kg/ha], field bean and rapeseed [15 + 5 kg/ha], field bean and barley [15 + 100 kg/ha], and hairy vetch and rapeseed [45 + 5 kg/ha]) were sown on four plots each. Four plots with bare ground over winter were used as controls. Cover crops were sown on 16 Octob…	in an irrigated wheat field in the Tiber valley, Perugia, Italy	Italy	Blocked & Controlled & Randomised & Replicated	Maize	Oilseed rape	Brassica	Yes
17	Campiglia et al., 2009	The effects of cover cropping on yield and weed control of potato in a transitional system	Rotating cash/food crops with cover crops (not including intercropping in the growing season)	Crops	Crop yield (including harvest index)					38.57142857		3		38.15668203		3													Non-significant															Italy		Potatoes	Annual ryegrass	Grass	Yes
18	Campiglia et al., 2009	The effects of cover cropping on yield and weed control of potato in a transitional system	Rotating cash/food crops with cover crops (not including intercropping in the growing season)	Crops	Crop yield (including harvest index)					38.57142857		3		48.52534562		3													Significant															Italy		Potatoes	Annual ryegrass	Grass	Yes
19	Campiglia et al., 2009	The effects of cover cropping on yield and weed control of potato in a transitional system	Rotating cash/food crops with cover crops (not including intercropping in the growing season)	Crops	Crop yield (including harvest index)					48.1797235		3		38.15668203		3													Significant															Italy		Potatoes	Hairy vetch	Legume	Yes
20	Campiglia et al., 2009	The effects of cover cropping on yield and weed control of potato in a transitional system	Rotating cash/food crops with cover crops (not including intercropping in the growing season)	Crops	Crop yield (including harvest index)					48.1797235		3		48.52534562		3													Non-significant															Italy		Potatoes	Hairy vetch	Legume	Yes
21	Campiglia et al., 2009	The effects of cover cropping on yield and weed control of potato in a transitional system	Rotating cash/food crops with cover crops (not including intercropping in the growing season)	Crops	Crop yield (including harvest index)					42.02764977		3		38.15668203		3													Significant															Italy		Potatoes	Oilseed rape	Brassica	Yes
22	Campiglia et al., 2009	The effects of cover cropping on yield and weed control of potato in a transitional system	Rotating cash/food crops with cover crops (not including intercropping in the growing season)	Crops	Crop yield (including harvest index)					42.02764977		3		48.52534562		3													Significant															Italy		Potatoes	Oilseed rape	Brassica	Yes
23	Campiglia et al., 2009	The effects of cover cropping on yield and weed control of potato in a transitional system	Rotating cash/food crops with cover crops (not including intercropping in the growing season)	Crops	Crop yield (including harvest index)					43.41013825		3		38.15668203		3													Significant															Italy		Potatoes	Snail medick	Legume	Yes
24	Campiglia et al., 2009	The effects of cover cropping on yield and weed control of potato in a transitional system	Rotating cash/food crops with cover crops (not including intercropping in the growing season)	Crops	Crop yield (including harvest index)					43.41013825		3		48.52534562		3													Significant															Italy		Potatoes	Snail medick	Legume	Yes
25	Campiglia et al., 2009	The effects of cover cropping on yield and weed control of potato in a transitional system	Rotating cash/food crops with cover crops (not including intercropping in the growing season)	Crops	Crop yield (including harvest index)					49.00921659		3		38.15668203		3													Significant															Italy		Potatoes	Subterranean clover	Legume	Yes
26	Campiglia et al., 2009	The effects of cover cropping on yield and weed control of potato in a transitional system	Rotating cash/food crops with cover crops (not including intercropping in the growing season)	Crops	Crop yield (including harvest index)					49.00921659		3		48.52534562		3													Non-significant															Italy		Potatoes	Subterranean clover	Legume	Yes
27	Campiglia et al., 2010a	Effect of cover crops and mulches on weed control and nitrogen fertilization in tomato (Lycopersicon esculentum Mill.)	Rotating cash/food crops with cover crops (not including intercropping in the growing season)	Crops	Crop yield (including harvest index)					99.9177		3		77.8601		3													Significant															Italy		Tomatoes	Hairy vetch	Legume
28	Campiglia et al., 2010a	Effect of cover crops and mulches on weed control and nitrogen fertilization in tomato (Lycopersicon esculentum Mill.)	Rotating cash/food crops with cover crops (not including intercropping in the growing season)	Crops	Crop yield (including harvest index)					86.2551		3		77.8601		3													Significant															Italy		Tomatoes	Hairy vetch and oats	Mixture
29	Campiglia et al., 2010a	Effect of cover crops and mulches on weed control and nitrogen fertilization in tomato (Lycopersicon esculentum Mill.)	Rotating cash/food crops with cover crops (not including intercropping in the growing season)	Crops	Crop yield (including harvest index)					66.3374		3		77.8601		3													Significant															Italy		Tomatoes	Oats	Grass
30	Campiglia et al., 2010a	Effect of cover crops and mulches on weed control and nitrogen fertilization in tomato (Lycopersicon esculentum Mill.)	Rotating cash/food crops with cover crops (not including intercropping in the growing season)	Crops	Crop yield (including harvest index)					87.0782		3		77.8601		3													Significant															Italy		Tomatoes	Subterranean clover	Legume
31	Campiglia et al., 2010b	Hairy vetch (Vicia villosa Roth.) cover crop residue management for improving weed control and yield in no-tillage tomato (Lycopersicon esculentum Mill.) production	Rotating cash/food crops with cover crops (not including intercropping in the growing season)	Crops	Crop yield (including harvest index)					44.32634731		3		16.34730539		3													Significant															Italy		Tomatoes	Hairy vetch	Legume	Yes
32	Campiglia et al., 2010b	Hairy vetch (Vicia villosa Roth.) cover crop residue management for improving weed control and yield in no-tillage tomato (Lycopersicon esculentum Mill.) production	Rotating cash/food crops with cover crops (not including intercropping in the growing season)	Crops	Crop yield (including harvest index)					57.63473054		3		38.87724551		3													Significant															Italy		Tomatoes	Hairy vetch	Legume	Yes
33	Campiglia et al., 2010b	Hairy vetch (Vicia villosa Roth.) cover crop residue management for improving weed control and yield in no-tillage tomato (Lycopersicon esculentum Mill.) production	Rotating cash/food crops with cover crops (not including intercropping in the growing season)	Crops	Crop yield (including harvest index)					44.32634731		3		20.95808383		3													Significant															Italy		Tomatoes	Hairy vetch	Legume	Yes
34	Campiglia et al., 2010b	Hairy vetch (Vicia villosa Roth.) cover crop residue management for improving weed control and yield in no-tillage tomato (Lycopersicon esculentum Mill.) production	Rotating cash/food crops with cover crops (not including intercropping in the growing season)	Crops	Crop yield (including harvest index)					44.32634731		3		23.26347305		3													Significant															Italy		Tomatoes	Hairy vetch	Legume	Yes
35	Campiglia et al., 2010b	Hairy vetch (Vicia villosa Roth.) cover crop residue management for improving weed control and yield in no-tillage tomato (Lycopersicon esculentum Mill.) production	Rotating cash/food crops with cover crops (not including intercropping in the growing season)	Crops	Crop yield (including harvest index)					44.32634731		3		23.89221557		3													Significant															Italy		Tomatoes	Hairy vetch	Legume	Yes
36	Campiglia et al., 2010b	Hairy vetch (Vicia villosa Roth.) cover crop residue management for improving weed control and yield in no-tillage tomato (Lycopersicon esculentum Mill.) production	Rotating cash/food crops with cover crops (not including intercropping in the growing season)	Crops	Crop yield (including harvest index)					57.63473054		3		47.5748503		3													Significant															Italy		Tomatoes	Hairy vetch	Legume	Yes
37	Campiglia et al., 2010b	Hairy vetch (Vicia villosa Roth.) cover crop residue management for improving weed control and yield in no-tillage tomato (Lycopersicon esculentum Mill.) production	Rotating cash/food crops with cover crops (not including intercropping in the growing season)	Crops	Crop yield (including harvest index)					57.63473054		3		55.85329341		3													Non-significant															Italy		Tomatoes	Hairy vetch	Legume	Yes
38	Campiglia et al., 2010b	Hairy vetch (Vicia villosa Roth.) cover crop residue management for improving weed control and yield in no-tillage tomato (Lycopersicon esculentum Mill.) production	Rotating cash/food crops with cover crops (not including intercropping in the growing season)	Crops	Crop yield (including harvest index)					57.63473054		3		62.66467066		3													Non-significant															Italy		Tomatoes	Hairy vetch	Legume	Yes
39	Campiglia et al., 2011a	Influence of no-tillage and organic mulching on tomato (Solanum Lycopersicum L.) production and nitrogen use in the mediterranean environment of central Italy	Rotating cash/food crops with cover crops (not including intercropping in the growing season)	Crops	Crop yield (including harvest index)					67.15		4		71		4													Non-significant															Italy		Tomatoes	Annual ryegrass	Grass	Yes
40	Campiglia et al., 2011a	Influence of no-tillage and organic mulching on tomato (Solanum Lycopersicum L.) production and nitrogen use in the mediterranean environment of central Italy	Rotating cash/food crops with cover crops (not including intercropping in the growing season)	Crops	Crop yield (including harvest index)					67.15		4		67.9		4													Non-significant															Italy		Tomatoes	Annual ryegrass	Grass	Yes
41	Campiglia et al., 2011a	Influence of no-tillage and organic mulching on tomato (Solanum Lycopersicum L.) production and nitrogen use in the mediterranean environment of central Italy	Rotating cash/food crops with cover crops (not including intercropping in the growing season)	Crops	Crop yield (including harvest index)					87.63		4		71		4													Significant															Italy		Tomatoes	Hairy vetch	Legume	Yes
42	Campiglia et al., 2011a	Influence of no-tillage and organic mulching on tomato (Solanum Lycopersicum L.) production and nitrogen use in the mediterranean environment of central Italy	Rotating cash/food crops with cover crops (not including intercropping in the growing season)	Crops	Crop yield (including harvest index)					87.63		4		67.9		4													Significant															Italy		Tomatoes	Hairy vetch	Legume	Yes
43	Campiglia et al., 2011a	Influence of no-tillage and organic mulching on tomato (Solanum Lycopersicum L.) production and nitrogen use in the mediterranean environment of central Italy	Rotating cash/food crops with cover crops (not including intercropping in the growing season)	Crops	Crop yield (including harvest index)					82.57		4		71		4													Significant															Italy		Tomatoes	Snail medick	Legume	Yes
44	Campiglia et al., 2011a	Influence of no-tillage and organic mulching on tomato (Solanum Lycopersicum L.) production and nitrogen use in the mediterranean environment of central Italy	Rotating cash/food crops with cover crops (not including intercropping in the growing season)	Crops	Crop yield (including harvest index)					82.57		4		67.9		4													Significant															Italy		Tomatoes	Snail medick	Legume	Yes
45	Campiglia et al., 2011a	Influence of no-tillage and organic mulching on tomato (Solanum Lycopersicum L.) production and nitrogen use in the mediterranean environment of central Italy	Rotating cash/food crops with cover crops (not including intercropping in the growing season)	Crops	Crop yield (including harvest index)					84.09		4		71		4													Significant															Italy		Tomatoes	Subterranean clover	Legume	Yes
46	Campiglia et al., 2011a	Influence of no-tillage and organic mulching on tomato (Solanum Lycopersicum L.) production and nitrogen use in the mediterranean environment of central Italy	Rotating cash/food crops with cover crops (not including intercropping in the growing season)	Crops	Crop yield (including harvest index)					84.09		4		67.9		4													Significant															Italy		Tomatoes	Subterranean clover	Legume	Yes
47	Campiglia et al., 2011b	Legume cover crops and mulches: effects on nitrate leaching and nitrogen input in a pepper crop (Capsicum annuum L.)	Rotating cash/food crops with cover crops (not including intercropping in the growing season)	Crops	Crop yield (including harvest index)					33.5		3		22.2		3													Significant															Italy		Peppers	Hairy vetch	Legume	Yes
48	Campiglia et al., 2011b	Legume cover crops and mulches: effects on nitrate leaching and nitrogen input in a pepper crop (Capsicum annuum L.)	Rotating cash/food crops with cover crops (not including intercropping in the growing season)	Crops	Crop yield (including harvest index)					27.7		3		22.2		3													Significant															Italy		Peppers	Hairy vetch and oats	Mixture	Yes
49	Campiglia et al., 2011b	Legume cover crops and mulches: effects on nitrate leaching and nitrogen input in a pepper crop (Capsicum annuum L.)	Rotating cash/food crops with cover crops (not including intercropping in the growing season)	Crops	Crop yield (including harvest index)					28.9		3		22.2		3													Significant															Italy		Peppers	Subterranean clover	Legume	Yes
50	Campiglia et al., 2014	Do cover crop species and residue management play a leading role in pepper productivity?	Rotating cash/food crops with cover crops (not including intercropping in the growing season)	Crops	Crop yield (including harvest index)					26.48		3		12.74		3													Significant															Italy		Peppers	Hairy vetch	Legume
51	Campiglia et al., 2014	Do cover crop species and residue management play a leading role in pepper productivity?	Rotating cash/food crops with cover crops (not including intercropping in the growing season)	Crops	Crop yield (including harvest index)					24.26		3		11.78		3													Significant															Italy		Peppers	Hairy vetch	Legume
52	Campiglia et al., 2014	Do cover crop species and residue management play a leading role in pepper productivity?	Rotating cash/food crops with cover crops (not including intercropping in the growing season)	Crops	Crop yield (including harvest index)					10.75		3		11.78		3													Non-significant															Italy		Peppers	Oats	Grass
53	Campiglia et al., 2014	Do cover crop species and residue management play a leading role in pepper productivity?	Rotating cash/food crops with cover crops (not including intercropping in the growing season)	Crops	Crop yield (including harvest index)					8.7		3		12.74		3													Significant															Italy		Peppers	Oats	Grass
54	Campiglia et al., 2015	Cover crops and mulches influence weed management and weed flora composition in strip-tilled tomato (Solanum lycopersicum)	Rotating cash/food crops with cover crops (not including intercropping in the growing season)	Crops	Crop yield (including harvest index)					63.9		6		18.8		6													Significant															Italy		Tomatoes	Hairy vetch	Legume
55	Campiglia et al., 2015	Cover crops and mulches influence weed management and weed flora composition in strip-tilled tomato (Solanum lycopersicum)	Rotating cash/food crops with cover crops (not including intercropping in the growing season)	Crops	Crop yield (including harvest index)					72.5		6		22.4		6													Significant															Italy		Tomatoes	Hairy vetch	Legume
56	Campiglia et al., 2015	Cover crops and mulches influence weed management and weed flora composition in strip-tilled tomato (Solanum lycopersicum)	Rotating cash/food crops with cover crops (not including intercropping in the growing season)	Crops	Crop yield (including harvest index)					66.7		6		43.6		6													Significant															Italy		Tomatoes	Hairy vetch	Legume
57	Campiglia et al., 2015	Cover crops and mulches influence weed management and weed flora composition in strip-tilled tomato (Solanum lycopersicum)	Rotating cash/food crops with cover crops (not including intercropping in the growing season)	Crops	Crop yield (including harvest index)					79.2		6		65.9		6													Significant															Italy		Tomatoes	Hairy vetch	Legume
58	Campiglia et al., 2015	Cover crops and mulches influence weed management and weed flora composition in strip-tilled tomato (Solanum lycopersicum)	Rotating cash/food crops with cover crops (not including intercropping in the growing season)	Crops	Crop yield (including harvest index)					37.2		6		22.4		6													Significant															Italy		Tomatoes	Lacy phacelia
59	Campiglia et al., 2015	Cover crops and mulches influence weed management and weed flora composition in strip-tilled tomato (Solanum lycopersicum)	Rotating cash/food crops with cover crops (not including intercropping in the growing season)	Crops	Crop yield (including harvest index)					26.6		6		18.8		6													Significant															Italy		Tomatoes	Lacy phacelia
60	Campiglia et al., 2015	Cover crops and mulches influence weed management and weed flora composition in strip-tilled tomato (Solanum lycopersicum)	Rotating cash/food crops with cover crops (not including intercropping in the growing season)	Crops	Crop yield (including harvest index)					46		6		43.6		6													Significant															Italy		Tomatoes	Lacy phacelia
61	Campiglia et al., 2015	Cover crops and mulches influence weed management and weed flora composition in strip-tilled tomato (Solanum lycopersicum)	Rotating cash/food crops with cover crops (not including intercropping in the growing season)	Crops	Crop yield (including harvest index)					65		6		65.9		6													Non-significant															Italy		Tomatoes	Lacy phacelia
62	Campiglia et al., 2015	Cover crops and mulches influence weed management and weed flora composition in strip-tilled tomato (Solanum lycopersicum)	Rotating cash/food crops with cover crops (not including intercropping in the growing season)	Crops	Crop yield (including harvest index)					26.7		6		22.4		6													Significant															Italy		Tomatoes	White mustard	Brassica
63	Campiglia et al., 2015	Cover crops and mulches influence weed management and weed flora composition in strip-tilled tomato (Solanum lycopersicum)	Rotating cash/food crops with cover crops (not including intercropping in the growing season)	Crops	Crop yield (including harvest index)					22.2		6		18.8		6													Significant															Italy		Tomatoes	White mustard	Brassica
64	Campiglia et al., 2015	Cover crops and mulches influence weed management and weed flora composition in strip-tilled tomato (Solanum lycopersicum)	Rotating cash/food crops with cover crops (not including intercropping in the growing season)	Crops	Crop yield (including harvest index)					59		6		65.9		6													Significant															Italy		Tomatoes	White mustard	Brassica
65	Campiglia et al., 2015	Cover crops and mulches influence weed management and weed flora composition in strip-tilled tomato (Solanum lycopersicum)	Rotating cash/food crops with cover crops (not including intercropping in the growing season)	Crops	Crop yield (including harvest index)					37.1		6		43.6		6													Significant															Italy		Tomatoes	White mustard	Brassica
66	Canali et al., 2010	Interactions between green manure and amendment type and rate: Effects on organic potato and soil mineral N dynamic	Rotating cash/food crops with cover crops (not including intercropping in the growing season)	Crops	Crop yield (including harvest index)					6.8		3		5.55		3													Non-significant															Italy		Potatoes	Subterranean clover	Legume
67	Canali et al., 2013	Conservation tillage strategy based on the roller crimper technology for weed control in Mediterranean vegetable organic cropping systems	Rotating cash/food crops with cover crops (not including intercropping in the growing season)	Crops	Crop yield (including harvest index)					1.7		3		2.7		3													Significant															Italy		Zucchini	Barley	Grass
68	Caporali et al., 2004	Maize Performances as Influenced by Winter Cover Crop Green Manuring	Rotating cash/food crops with cover crops (not including intercropping in the growing season)	Crops	Crop yield (including harvest index)					7.59		4		8.49		4												1.2																Italy		Maize	Annual ryegrass	Grass	Yes
69	Caporali et al., 2004	Maize Performances as Influenced by Winter Cover Crop Green Manuring	Rotating cash/food crops with cover crops (not including intercropping in the growing season)	Crops	Crop yield (including harvest index)					8.02		4		9.42		4												1.2																Italy		Maize	Annual ryegrass	Grass	Yes
70	Caporali et al., 2004	Maize Performances as Influenced by Winter Cover Crop Green Manuring	Rotating cash/food crops with cover crops (not including intercropping in the growing season)	Crops	Crop yield (including harvest index)					9.28		4		9.53		4												1.2																Italy		Maize	Annual ryegrass	Grass	Yes
71	Caporali et al., 2004	Maize Performances as Influenced by Winter Cover Crop Green Manuring	Rotating cash/food crops with cover crops (not including intercropping in the growing season)	Crops	Crop yield (including harvest index)					10.71		4		13.19		4												1.2																Italy		Maize	Annual ryegrass	Grass	Yes
72	Caporali et al., 2004	Maize Performances as Influenced by Winter Cover Crop Green Manuring	Rotating cash/food crops with cover crops (not including intercropping in the growing season)	Crops	Crop yield (including harvest index)					10.6		4		10.28		4												1.2																Italy		Maize	Annual ryegrass	Grass	Yes
73	Caporali et al., 2004	Maize Performances as Influenced by Winter Cover Crop Green Manuring	Rotating cash/food crops with cover crops (not including intercropping in the growing season)	Crops	Crop yield (including harvest index)					11.58		4		12.85		4												1.2																Italy		Maize	Annual ryegrass	Grass	Yes
74	Caporali et al., 2004	Maize Performances as Influenced by Winter Cover Crop Green Manuring	Rotating cash/food crops with cover crops (not including intercropping in the growing season)	Crops	Crop yield (including harvest index)					13.29		4		9.42		4												1.2																Italy		Maize	Hairy vetch	Legume	Yes
75	Caporali et al., 2004	Maize Performances as Influenced by Winter Cover Crop Green Manuring	Rotating cash/food crops with cover crops (not including intercropping in the growing season)	Crops	Crop yield (including harvest index)					10.12		4		8.49		4												1.2																Italy		Maize	Hairy vetch	Legume	Yes
76	Caporali et al., 2004	Maize Performances as Influenced by Winter Cover Crop Green Manuring	Rotating cash/food crops with cover crops (not including intercropping in the growing season)	Crops	Crop yield (including harvest index)					10.97		4		9.53		4												1.2																Italy		Maize	Hairy vetch	Legume	Yes
77	Caporali et al., 2004	Maize Performances as Influenced by Winter Cover Crop Green Manuring	Rotating cash/food crops with cover crops (not including intercropping in the growing season)	Crops	Crop yield (including harvest index)					13.24		4		13.19		4												1.2																Italy		Maize	Hairy vetch	Legume	Yes
78	Caporali et al., 2004	Maize Performances as Influenced by Winter Cover Crop Green Manuring	Rotating cash/food crops with cover crops (not including intercropping in the growing season)	Crops	Crop yield (including harvest index)					11.8		4		10.28		4												1.2																Italy		Maize	Hairy vetch	Legume	Yes
79	Caporali et al., 2004	Maize Performances as Influenced by Winter Cover Crop Green Manuring	Rotating cash/food crops with cover crops (not including intercropping in the growing season)	Crops	Crop yield (including harvest index)					12.92		4		12.85		4												1.2																Italy		Maize	Hairy vetch	Legume	Yes
80	Caporali et al., 2004	Maize Performances as Influenced by Winter Cover Crop Green Manuring	Rotating cash/food crops with cover crops (not including intercropping in the growing season)	Crops	Crop yield (including harvest index)					14.16		4		9.42		4												1.2																Italy		Maize	Subterranean clover	Legume	Yes
81	Caporali et al., 2004	Maize Performances as Influenced by Winter Cover Crop Green Manuring	Rotating cash/food crops with cover crops (not including intercropping in the growing season)	Crops	Crop yield (including harvest index)					10.52		4		8.49		4												1.2																Italy		Maize	Subterranean clover	Legume	Yes
82	Caporali et al., 2004	Maize Performances as Influenced by Winter Cover Crop Green Manuring	Rotating cash/food crops with cover crops (not including intercropping in the growing season)	Crops	Crop yield (including harvest index)					11.27		4		9.53		4												1.2																Italy		Maize	Subterranean clover	Legume	Yes
83	Caporali et al., 2004	Maize Performances as Influenced by Winter Cover Crop Green Manuring	Rotating cash/food crops with cover crops (not including intercropping in the growing season)	Crops	Crop yield (including harvest index)					13.85		4		13.19		4												1.2																Italy		Maize	Subterranean clover	Legume	Yes
84	Caporali et al., 2004	Maize Performances as Influenced by Winter Cover Crop Green Manuring	Rotating cash/food crops with cover crops (not including intercropping in the growing season)	Crops	Crop yield (including harvest index)					12.01		4		10.28		4												1.2																Italy		Maize	Subterranean clover	Legume	Yes
85	Caporali et al., 2004	Maize Performances as Influenced by Winter Cover Crop Green Manuring	Rotating cash/food crops with cover crops (not including intercropping in the growing season)	Crops	Crop yield (including harvest index)					14.29		4		12.85		4												1.2																Italy		Maize	Subterranean clover	Legume	Yes
86	DuPont et al., 2009	Effects of cover crop quality and quantity on nematode-based soil food webs and nutrient cycling	Rotating cash/food crops with cover crops (not including intercropping in the growing season)	Crops	Crop yield (including harvest index)					30.9	12.07476708	5	5.4	15.7	3.130495168	5	1.4												Significant													Three mixtures of winter cover crops (legumes only, legumes and grains, or grains only) were grown on five plots each, and five control plots were bare fallows on which weeds were controlled by burning (111 m<sup>2</sup> plots; six raised beds/plot). Tomatoes were grown in 2006, and maize was grown in 2007, without fertilizer. Soil samples were collected in May and September 2006–2007 (four times…	in an irrigated, organic, tomato-maize field in Davis, California, USA	United States of America	Controlled & Randomised & Replicated	Maize	Mixture (grain and legume)	Mixture	Yes
87	DuPont et al., 2009	Effects of cover crop quality and quantity on nematode-based soil food webs and nutrient cycling	Rotating cash/food crops with cover crops (not including intercropping in the growing season)	Crops	Crop yield (including harvest index)					16.3	3.130495168	5	1.4	15.7	3.130495168	5	1.4												Non-significant													Three mixtures of winter cover crops (legumes only, legumes and grains, or grains only) were grown on five plots each, and five control plots were bare fallows on which weeds were controlled by burning (111 m<sup>2</sup> plots; six raised beds/plot). Tomatoes were grown in 2006, and maize was grown in 2007, without fertilizer. Soil samples were collected in May and September 2006–2007 (four times…	in an irrigated, organic, tomato-maize field in Davis, California, USA	United States of America	Controlled & Randomised & Replicated	Maize	Oats and wheat	Grass	Yes
88	DuPont et al., 2009	Effects of cover crop quality and quantity on nematode-based soil food webs and nutrient cycling	Rotating cash/food crops with cover crops (not including intercropping in the growing season)	Crops	Crop yield (including harvest index)					29.6	4.91934955	5	2.2	15.7	3.130495168	5	1.4												Significant													Three mixtures of winter cover crops (legumes only, legumes and grains, or grains only) were grown on five plots each, and five control plots were bare fallows on which weeds were controlled by burning (111 m<sup>2</sup> plots; six raised beds/plot). Tomatoes were grown in 2006, and maize was grown in 2007, without fertilizer. Soil samples were collected in May and September 2006–2007 (four times…	in an irrigated, organic, tomato-maize field in Davis, California, USA	United States of America	Controlled & Randomised & Replicated	Maize	Peas and vetch	Legume	Yes
89	DuPont et al., 2009	Effects of cover crop quality and quantity on nematode-based soil food webs and nutrient cycling	Rotating cash/food crops with cover crops (not including intercropping in the growing season)	Crops	Crop yield (including harvest index)					27.3	5.366563146	5	2.4	68	13.41640786	5	6												Significant													Three mixtures of winter cover crops (legumes only, legumes and grains, or grains only) were grown on five plots each, and five control plots were bare fallows on which weeds were controlled by burning (111 m<sup>2</sup> plots; six raised beds/plot). Tomatoes were grown in 2006, and maize was grown in 2007, without fertilizer. Soil samples were collected in May and September 2006–2007 (four times…	in an irrigated, organic, tomato-maize field in Davis, California, USA	United States of America	Controlled & Randomised & Replicated	Tomatoes	Mixture (grain and legume)	Mixture	Yes
90	DuPont et al., 2009	Effects of cover crop quality and quantity on nematode-based soil food webs and nutrient cycling	Rotating cash/food crops with cover crops (not including intercropping in the growing season)	Crops	Crop yield (including harvest index)					34.3	6.93181073	5	3.1	68	13.41640786	5	6												Significant													Three mixtures of winter cover crops (legumes only, legumes and grains, or grains only) were grown on five plots each, and five control plots were bare fallows on which weeds were controlled by burning (111 m<sup>2</sup> plots; six raised beds/plot). Tomatoes were grown in 2006, and maize was grown in 2007, without fertilizer. Soil samples were collected in May and September 2006–2007 (four times…	in an irrigated, organic, tomato-maize field in Davis, California, USA	United States of America	Controlled & Randomised & Replicated	Tomatoes	Oats and triticale	Grass	Yes
91	DuPont et al., 2009	Effects of cover crop quality and quantity on nematode-based soil food webs and nutrient cycling	Rotating cash/food crops with cover crops (not including intercropping in the growing season)	Crops	Crop yield (including harvest index)					47.1	10.95673309	5	4.9	68	13.41640786	5	6												Significant													Three mixtures of winter cover crops (legumes only, legumes and grains, or grains only) were grown on five plots each, and five control plots were bare fallows on which weeds were controlled by burning (111 m<sup>2</sup> plots; six raised beds/plot). Tomatoes were grown in 2006, and maize was grown in 2007, without fertilizer. Soil samples were collected in May and September 2006–2007 (four times…	in an irrigated, organic, tomato-maize field in Davis, California, USA	United States of America	Controlled & Randomised & Replicated	Tomatoes	Peas and vetch	Legume	Yes
92	Ferris et al., 2004 [Study 1]	Soil management to enhance bacterivore and fungivore nematode populations and their nitrogen mineralisation function	Rotating cash/food crops with cover crops (not including intercropping in the growing season)	Crops	Crop yield (including harvest index)					78		4		78		4													Non-significant													There were four plots with winter cover crops (<i>Vicia sativa</i> common vetch, planted in November) and four plots without cover crops. Plots were 3-4 beds wide and 10 m long. In spring, cover crops were mown and removed from the plots. Some plots were irrigated during the cover-cropping season. All plots were irrigated during the tomato-growing season. Herbicide was used on all plots, but no i…	in 1995-1996 in an irrigated tomato field in Davis, California, USA	United States of America	Blocked & Controlled & Randomised & Replicated	Tomatoes	Common vetch	Legume	Yes
93	Ferris et al., 2004 [Study 2]	Soil management to enhance bacterivore and fungivore nematode populations and their nitrogen mineralisation function	Rotating cash/food crops with cover crops (not including intercropping in the growing season)	Crops	Crop yield (including harvest index)					76		4		78		4													Non-significant													There were four plots with cover crops (a mixture of <i>Avena sativa</i> cayuse oats, <i>Vicia faba</i> bell beans, <i>Pisum arvense</i> magnus field peas, and <i>Vicia sativa</i> common vetch, planted in late summer (August) and grown through the winter) and four plots without cover crops. Plots were 3-4 beds wide and 10 m long. In spring, cover crops were mown and removed from the plots. Some p…	in 1995-1996 in an irrigated tomato field in Davis, California, USA	United States of America	Blocked & Controlled & Randomised & Replicated	Tomatoes	Mixture (legumes and oats)	Mixture	Yes
94	Gabriel & Quemada, 2011	Replacing bare fallow with cover crops in a maize cropping system: Yield, N uptake and fertiliser fate	Rotating cash/food crops with cover crops (not including intercropping in the growing season)	Crops	Crop yield (including harvest index)					9796.2		4		8446.8		4													Non-significant															Spain		Maize	Barley	Grass	Yes
95	Gabriel & Quemada, 2011	Replacing bare fallow with cover crops in a maize cropping system: Yield, N uptake and fertiliser fate	Rotating cash/food crops with cover crops (not including intercropping in the growing season)	Crops	Crop yield (including harvest index)					14922.1		4		14351.2		4													Non-significant															Spain		Maize	Barley	Grass	Yes
96	Gabriel & Quemada, 2011	Replacing bare fallow with cover crops in a maize cropping system: Yield, N uptake and fertiliser fate	Rotating cash/food crops with cover crops (not including intercropping in the growing season)	Crops	Crop yield (including harvest index)					11708.2		4		11438.4		4													Non-significant															Spain		Maize	Barley	Grass	Yes
97	Gabriel & Quemada, 2011	Replacing bare fallow with cover crops in a maize cropping system: Yield, N uptake and fertiliser fate	Rotating cash/food crops with cover crops (not including intercropping in the growing season)	Crops	Crop yield (including harvest index)					11831.2		4		8446.8		4													Non-significant															Spain		Maize	Hairy vetch	Legume	Yes
98	Gabriel & Quemada, 2011	Replacing bare fallow with cover crops in a maize cropping system: Yield, N uptake and fertiliser fate	Rotating cash/food crops with cover crops (not including intercropping in the growing season)	Crops	Crop yield (including harvest index)					14546		4		14351.2		4													Non-significant															Spain		Maize	Hairy vetch	Legume	Yes
99	Gabriel & Quemada, 2011	Replacing bare fallow with cover crops in a maize cropping system: Yield, N uptake and fertiliser fate	Rotating cash/food crops with cover crops (not including intercropping in the growing season)	Crops	Crop yield (including harvest index)					11590.1		4		11438.4		4													Non-significant															Spain		Maize	Hairy vetch	Legume	Yes
100	Gabriel et al., 2016	Nitrogen use efficiency and fertiliser fate in a long-term experiment with winter cover crops	Rotating cash/food crops with cover crops (not including intercropping in the growing season)	Crops	Crop yield (including harvest index)					13.77		4		13.43		4													Non-significant															Spain		Maize	Barley	Grass	Yes
101	Gabriel et al., 2016	Nitrogen use efficiency and fertiliser fate in a long-term experiment with winter cover crops	Rotating cash/food crops with cover crops (not including intercropping in the growing season)	Crops	Crop yield (including harvest index)					12.45		4		13.64		4													Non-significant															Spain		Maize	Barley	Grass	Yes
102	Gabriel et al., 2016	Nitrogen use efficiency and fertiliser fate in a long-term experiment with winter cover crops	Rotating cash/food crops with cover crops (not including intercropping in the growing season)	Crops	Crop yield (including harvest index)					15.13		4		13.64		4													Non-significant															Spain		Maize	Common vetch	Legume	Yes
103	Gabriel et al., 2016	Nitrogen use efficiency and fertiliser fate in a long-term experiment with winter cover crops	Rotating cash/food crops with cover crops (not including intercropping in the growing season)	Crops	Crop yield (including harvest index)					14.41		4		13.43		4													Non-significant															Spain		Maize	Common vetch	Legume	Yes
104	Hartz et al., 2005	Mustard cover crops are ineffective in suppressing soilborne disease or improving processing tomato yield	Rotating cash/food crops with cover crops (not including intercropping in the growing season)	Crops	Crop yield (including harvest index)		4	UC Davis 2		104		4		110		4													Non-significant															United States of America		Tomatoes	Mixture ("Caliente")	Brassica	Yes
105	Hartz et al., 2005	Mustard cover crops are ineffective in suppressing soilborne disease or improving processing tomato yield	Rotating cash/food crops with cover crops (not including intercropping in the growing season)	Crops	Crop yield (including harvest index)		4	UC Davis 2		104		4		117		4													Non-significant															United States of America		Tomatoes	Mixture ("Caliente")	Brassica	Yes
106	Hartz et al., 2005	Mustard cover crops are ineffective in suppressing soilborne disease or improving processing tomato yield	Rotating cash/food crops with cover crops (not including intercropping in the growing season)	Crops	Crop yield (including harvest index)		5	Woodland A		106		6		121		6													Significant															United States of America		Tomatoes	Mixture ("Caliente")	Brassica
107	Hartz et al., 2005	Mustard cover crops are ineffective in suppressing soilborne disease or improving processing tomato yield	Rotating cash/food crops with cover crops (not including intercropping in the growing season)	Crops	Crop yield (including harvest index)		5	Woodland A		106		6		131		6													Significant															United States of America		Tomatoes	Mixture ("Caliente")	Brassica
108	Hartz et al., 2005	Mustard cover crops are ineffective in suppressing soilborne disease or improving processing tomato yield	Rotating cash/food crops with cover crops (not including intercropping in the growing season)	Crops	Crop yield (including harvest index)		6	Woodland B		108		10		117		10													Non-significant															United States of America		Tomatoes	Mixture ("Caliente")	Brassica
109	Hartz et al., 2005	Mustard cover crops are ineffective in suppressing soilborne disease or improving processing tomato yield	Rotating cash/food crops with cover crops (not including intercropping in the growing season)	Crops	Crop yield (including harvest index)		8	UC Davis 1		96		4		102		4													Non-significant															United States of America		Tomatoes	Mixture ("Humus")	Brassica	Yes
110	Hartz et al., 2005	Mustard cover crops are ineffective in suppressing soilborne disease or improving processing tomato yield	Rotating cash/food crops with cover crops (not including intercropping in the growing season)	Crops	Crop yield (including harvest index)		7	Woodland D		123		5		116		5													Significant															United States of America		Tomatoes	Mixture ("Caliente")	Brassica
111	Hartz et al., 2005	Mustard cover crops are ineffective in suppressing soilborne disease or improving processing tomato yield	Rotating cash/food crops with cover crops (not including intercropping in the growing season)	Crops	Crop yield (including harvest index)		9	UC Davis 1		94		4		102		4													Non-significant															United States of America		Tomatoes	Mixture ("Ida Gold")	Brassica	Yes
112	Hartz et al., 2005	Mustard cover crops are ineffective in suppressing soilborne disease or improving processing tomato yield	Rotating cash/food crops with cover crops (not including intercropping in the growing season)	Crops	Crop yield (including harvest index)		10	UC Davis 1		95		4		102		4													Non-significant															United States of America		Tomatoes	Mixture ("ISCI 20")	Brassica	Yes
113	Hartz et al., 2005	Mustard cover crops are ineffective in suppressing soilborne disease or improving processing tomato yield	Rotating cash/food crops with cover crops (not including intercropping in the growing season)	Crops	Crop yield (including harvest index)		12	Woodland A		114		6		121		6													Significant															United States of America		Tomatoes	Mixture (legumes)	Legume
114	Hartz et al., 2005	Mustard cover crops are ineffective in suppressing soilborne disease or improving processing tomato yield	Rotating cash/food crops with cover crops (not including intercropping in the growing season)	Crops	Crop yield (including harvest index)		12	Woodland A		114		6		131		6													Significant															United States of America		Tomatoes	Mixture (legumes)	Legume
115	Hartz et al., 2005	Mustard cover crops are ineffective in suppressing soilborne disease or improving processing tomato yield	Rotating cash/food crops with cover crops (not including intercropping in the growing season)	Crops	Crop yield (including harvest index)		13	UC Davis 1		100		4		102		4													Non-significant															United States of America		Tomatoes	Mixture (legumes and oats)	Mixture	Yes
116	Hartz et al., 2005	Mustard cover crops are ineffective in suppressing soilborne disease or improving processing tomato yield	Rotating cash/food crops with cover crops (not including intercropping in the growing season)	Crops	Crop yield (including harvest index)		14	UC Davis 2		110		4		110		4													Non-significant															United States of America		Tomatoes	Mixture (legumes and oats)	Mixture	Yes
117	Hartz et al., 2005	Mustard cover crops are ineffective in suppressing soilborne disease or improving processing tomato yield	Rotating cash/food crops with cover crops (not including intercropping in the growing season)	Crops	Crop yield (including harvest index)		14	UC Davis 2		110		4		117		4													Non-significant															United States of America		Tomatoes	Mixture (legumes and oats)	Mixture	Yes
118	Hartz et al., 2005	Mustard cover crops are ineffective in suppressing soilborne disease or improving processing tomato yield	Rotating cash/food crops with cover crops (not including intercropping in the growing season)	Crops	Crop yield (including harvest index)		16	UC Davis 1		95		4		102		4													Non-significant															United States of America		Tomatoes	Mixture ("Pacific Gold")	Brassica	Yes
119	Hartz et al., 2005	Mustard cover crops are ineffective in suppressing soilborne disease or improving processing tomato yield	Rotating cash/food crops with cover crops (not including intercropping in the growing season)	Crops	Crop yield (including harvest index)		17	UC Davis 2		108		4		110		4													Non-significant															United States of America		Tomatoes	Mixture ("Pacific Gold")	Brassica	Yes
120	Hartz et al., 2005	Mustard cover crops are ineffective in suppressing soilborne disease or improving processing tomato yield	Rotating cash/food crops with cover crops (not including intercropping in the growing season)	Crops	Crop yield (including harvest index)		17	UC Davis 2		108		4		117		4													Non-significant															United States of America		Tomatoes	Mixture ("Pacific Gold")	Brassica	Yes
121	Hartz et al., 2005	Mustard cover crops are ineffective in suppressing soilborne disease or improving processing tomato yield	Rotating cash/food crops with cover crops (not including intercropping in the growing season)	Crops	Crop yield (including harvest index)		17	UC Davis 2		101		4		110		4													Non-significant															United States of America		Tomatoes	Mixture ("Pacific Gold")	Brassica	Yes
122	Hartz et al., 2005	Mustard cover crops are ineffective in suppressing soilborne disease or improving processing tomato yield	Rotating cash/food crops with cover crops (not including intercropping in the growing season)	Crops	Crop yield (including harvest index)		17	UC Davis 2		101		4		117		4													Non-significant															United States of America		Tomatoes	Mixture ("Pacific Gold")	Brassica	Yes
123	Hartz et al., 2005	Mustard cover crops are ineffective in suppressing soilborne disease or improving processing tomato yield	Rotating cash/food crops with cover crops (not including intercropping in the growing season)	Crops	Crop yield (including harvest index)		18	Woodland A		109		6		121		6													Significant															United States of America		Tomatoes	Mixture ("Pacific Gold")	Brassica
124	Hartz et al., 2005	Mustard cover crops are ineffective in suppressing soilborne disease or improving processing tomato yield	Rotating cash/food crops with cover crops (not including intercropping in the growing season)	Crops	Crop yield (including harvest index)		18	Woodland A		109		6		131		6													Significant															United States of America		Tomatoes	Mixture ("Pacific Gold")	Brassica
125	Lanini et al., 1989	Subclovers as living mulches for managing weeds in vegetables	Rotating cash/food crops with cover crops (not including intercropping in the growing season)	Crops	Crop yield (including harvest index)		1	Davis		133.3		4		100		4													Non-significant															United States of America		Maize	Subterranean clover	Legume	Yes
126	Lanini et al., 1989	Subclovers as living mulches for managing weeds in vegetables	Rotating cash/food crops with cover crops (not including intercropping in the growing season)	Crops	Crop yield (including harvest index)		1	Davis		133.3		4		66.7		4													Significant															United States of America		Maize	Subterranean clover	Legume	Yes
127	Lanini et al., 1989	Subclovers as living mulches for managing weeds in vegetables	Rotating cash/food crops with cover crops (not including intercropping in the growing season)	Crops	Crop yield (including harvest index)		1	Davis		133.3		4		116.7		4													Non-significant															United States of America		Maize	Subterranean clover	Legume	Yes
128	Lanini et al., 1989	Subclovers as living mulches for managing weeds in vegetables	Rotating cash/food crops with cover crops (not including intercropping in the growing season)	Crops	Crop yield (including harvest index)		1	Davis		156.7		4		100		4													Significant															United States of America		Maize	Subterranean clover	Legume	Yes
129	Lanini et al., 1989	Subclovers as living mulches for managing weeds in vegetables	Rotating cash/food crops with cover crops (not including intercropping in the growing season)	Crops	Crop yield (including harvest index)		1	Davis		156.7		4		66.7		4													Significant															United States of America		Maize	Subterranean clover	Legume	Yes
130	Lanini et al., 1989	Subclovers as living mulches for managing weeds in vegetables	Rotating cash/food crops with cover crops (not including intercropping in the growing season)	Crops	Crop yield (including harvest index)		1	Davis		156.7		4		116.7		4													Non-significant															United States of America		Maize	Subterranean clover	Legume	Yes
131	Lanini et al., 1989	Subclovers as living mulches for managing weeds in vegetables	Rotating cash/food crops with cover crops (not including intercropping in the growing season)	Crops	Crop yield (including harvest index)		2	Riverside		83.7		4		100		4													Non-significant															United States of America		Maize	Subterranean clover	Legume	Yes
132	Lanini et al., 1989	Subclovers as living mulches for managing weeds in vegetables	Rotating cash/food crops with cover crops (not including intercropping in the growing season)	Crops	Crop yield (including harvest index)		2	Riverside		83.7		4		78.6		4													Non-significant															United States of America		Maize	Subterranean clover	Legume	Yes
133	Lanini et al., 1989	Subclovers as living mulches for managing weeds in vegetables	Rotating cash/food crops with cover crops (not including intercropping in the growing season)	Crops	Crop yield (including harvest index)		2	Riverside		83.7		4		83.3		4													Non-significant															United States of America		Maize	Subterranean clover	Legume	Yes
134	Lanini et al., 1989	Subclovers as living mulches for managing weeds in vegetables	Rotating cash/food crops with cover crops (not including intercropping in the growing season)	Crops	Crop yield (including harvest index)		2	Riverside		96.5		4		100		4													Non-significant															United States of America		Maize	Subterranean clover	Legume	Yes
135	Lanini et al., 1989	Subclovers as living mulches for managing weeds in vegetables	Rotating cash/food crops with cover crops (not including intercropping in the growing season)	Crops	Crop yield (including harvest index)		2	Riverside		96.5		4		78.6		4													Non-significant															United States of America		Maize	Subterranean clover	Legume	Yes
136	Lanini et al., 1989	Subclovers as living mulches for managing weeds in vegetables	Rotating cash/food crops with cover crops (not including intercropping in the growing season)	Crops	Crop yield (including harvest index)		2	Riverside		96.5		4		83.3		4													Non-significant															United States of America		Maize	Subterranean clover	Legume	Yes
137	Lanini et al., 1989	Subclovers as living mulches for managing weeds in vegetables	Rotating cash/food crops with cover crops (not including intercropping in the growing season)	Crops	Crop yield (including harvest index)		3	Salinas		103		4		100		4													Non-significant															United States of America		Lettuce	Subterranean clover	Legume	Yes
138	Lenzi et al., 2009	Effect of different cover crops on organic tomato production	Rotating cash/food crops with cover crops (not including intercropping in the growing season)	Crops	Crop yield (including harvest index)					4.2		2		3.5		2													Non-significant															Italy		Tomatoes	Brown mustard	Brassica
139	Lenzi et al., 2009	Effect of different cover crops on organic tomato production	Rotating cash/food crops with cover crops (not including intercropping in the growing season)	Crops	Crop yield (including harvest index)					5		2		5		2													Non-significant															Italy		Tomatoes	Brown mustard	Brassica
140	Lenzi et al., 2009	Effect of different cover crops on organic tomato production	Rotating cash/food crops with cover crops (not including intercropping in the growing season)	Crops	Crop yield (including harvest index)					6.1		2		3.5		2													Significant															Italy		Tomatoes	Broad beans	Legume
141	Lenzi et al., 2009	Effect of different cover crops on organic tomato production	Rotating cash/food crops with cover crops (not including intercropping in the growing season)	Crops	Crop yield (including harvest index)					6.2		2		5		2													Non-significant															Italy		Tomatoes	Broad beans	Legume
142	Lenzi et al., 2009	Effect of different cover crops on organic tomato production	Rotating cash/food crops with cover crops (not including intercropping in the growing season)	Crops	Crop yield (including harvest index)					4.6		2		3.5		2													Non-significant															Italy		Tomatoes	Flax
143	Lenzi et al., 2009	Effect of different cover crops on organic tomato production	Rotating cash/food crops with cover crops (not including intercropping in the growing season)	Crops	Crop yield (including harvest index)					6.1		2		5		2													Non-significant															Italy		Tomatoes	Flax
144	Lenzi et al., 2009	Effect of different cover crops on organic tomato production	Rotating cash/food crops with cover crops (not including intercropping in the growing season)	Crops	Crop yield (including harvest index)					4.8		2		3.5		2													Non-significant															Italy		Tomatoes	Oats	Grass
145	Lenzi et al., 2009	Effect of different cover crops on organic tomato production	Rotating cash/food crops with cover crops (not including intercropping in the growing season)	Crops	Crop yield (including harvest index)					5.6		2		5		2													Non-significant															Italy		Tomatoes	Oats	Grass
146	Lenzi et al., 2009	Effect of different cover crops on organic tomato production	Rotating cash/food crops with cover crops (not including intercropping in the growing season)	Crops	Crop yield (including harvest index)					4.5		2		3.5		2													Non-significant															Italy		Tomatoes	Rye	Grass
147	Lenzi et al., 2009	Effect of different cover crops on organic tomato production	Rotating cash/food crops with cover crops (not including intercropping in the growing season)	Crops	Crop yield (including harvest index)					5.4		2		5		2													Non-significant															Italy		Tomatoes	Rye	Grass
148	Madden et al., 2004	Evaluation of Conservation Tillage and Cover Crop Systems for Organic Processing Tomato Production	Rotating cash/food crops with cover crops (not including intercropping in the growing season)	Crops	Crop yield (including harvest index)					92.45677462		5		93.36306974		5													Non-significant															United States of America		Tomatoes	Mixture (grass and legume)	Mixture	Yes
149	Madden et al., 2004	Evaluation of Conservation Tillage and Cover Crop Systems for Organic Processing Tomato Production	Rotating cash/food crops with cover crops (not including intercropping in the growing season)	Crops	Crop yield (including harvest index)					27.44415621		5		77.86355687		5													Significant															United States of America		Tomatoes	Mixture (grass and legume)	Mixture	Yes
150	Madden et al., 2004	Evaluation of Conservation Tillage and Cover Crop Systems for Organic Processing Tomato Production	Rotating cash/food crops with cover crops (not including intercropping in the growing season)	Crops	Crop yield (including harvest index)					89.18115338		5		93.36306974		5													Non-significant															United States of America		Tomatoes	Mixture (grass and legume)	Mixture	Yes
151	Madden et al., 2004	Evaluation of Conservation Tillage and Cover Crop Systems for Organic Processing Tomato Production	Rotating cash/food crops with cover crops (not including intercropping in the growing season)	Crops	Crop yield (including harvest index)					44.75426385		5		77.86355687		5													Significant															United States of America		Tomatoes	Mixture (grass and legume)	Mixture	Yes
152	Madden et al., 2004	Evaluation of Conservation Tillage and Cover Crop Systems for Organic Processing Tomato Production	Rotating cash/food crops with cover crops (not including intercropping in the growing season)	Crops	Crop yield (including harvest index)					89.23115749		5		93.36306974		5													Non-significant															United States of America		Tomatoes	Mixture (grass and legume)	Mixture	Yes
153	Madden et al., 2004	Evaluation of Conservation Tillage and Cover Crop Systems for Organic Processing Tomato Production	Rotating cash/food crops with cover crops (not including intercropping in the growing season)	Crops	Crop yield (including harvest index)					2.116957966		5		77.86355687		5													Significant															United States of America		Tomatoes	Mixture (grass and legume)	Mixture	Yes
154	Madden et al., 2004	Evaluation of Conservation Tillage and Cover Crop Systems for Organic Processing Tomato Production	Rotating cash/food crops with cover crops (not including intercropping in the growing season)	Crops	Crop yield (including harvest index)					78.92913737		5		93.36306974		5													Non-significant															United States of America		Tomatoes	Mixture (grass and legume)	Mixture	Yes
155	Madden et al., 2004	Evaluation of Conservation Tillage and Cover Crop Systems for Organic Processing Tomato Production	Rotating cash/food crops with cover crops (not including intercropping in the growing season)	Crops	Crop yield (including harvest index)					10.45003697		5		77.86355687		5													Significant															United States of America		Tomatoes	Mixture (grass and legume)	Mixture	Yes
156	Madden et al., 2004	Evaluation of Conservation Tillage and Cover Crop Systems for Organic Processing Tomato Production	Rotating cash/food crops with cover crops (not including intercropping in the growing season)	Crops	Crop yield (including harvest index)					90.14719519		5		93.36306974		5													Non-significant															United States of America		Tomatoes	Mixture (legumes)	Legume	Yes
157	Madden et al., 2004	Evaluation of Conservation Tillage and Cover Crop Systems for Organic Processing Tomato Production	Rotating cash/food crops with cover crops (not including intercropping in the growing season)	Crops	Crop yield (including harvest index)					81.79709601		5		77.86355687		5													Non-significant															United States of America		Tomatoes	Mixture (legumes)	Legume	Yes
158	Madden et al., 2004	Evaluation of Conservation Tillage and Cover Crop Systems for Organic Processing Tomato Production	Rotating cash/food crops with cover crops (not including intercropping in the growing season)	Crops	Crop yield (including harvest index)					83.29862782		5		93.36306974		5													Non-significant															United States of America		Tomatoes	Mixture (legumes)	Legume	Yes
159	Madden et al., 2004	Evaluation of Conservation Tillage and Cover Crop Systems for Organic Processing Tomato Production	Rotating cash/food crops with cover crops (not including intercropping in the growing season)	Crops	Crop yield (including harvest index)					89.57449556		5		77.86355687		5													Non-significant															United States of America		Tomatoes	Mixture (legumes)	Legume	Yes
160	Madden et al., 2004	Evaluation of Conservation Tillage and Cover Crop Systems for Organic Processing Tomato Production	Rotating cash/food crops with cover crops (not including intercropping in the growing season)	Crops	Crop yield (including harvest index)					82.9133849		5		93.36306974		5													Non-significant															United States of America		Tomatoes	Mixture (legumes)	Legume	Yes
161	Madden et al., 2004	Evaluation of Conservation Tillage and Cover Crop Systems for Organic Processing Tomato Production	Rotating cash/food crops with cover crops (not including intercropping in the growing season)	Crops	Crop yield (including harvest index)					54.41209959		5		77.86355687		5													Significant															United States of America		Tomatoes	Mixture (legumes)	Legume	Yes
162	Maltais-Landry et al., 2015	Long-Term Effects of Compost and Cover Crops on Soil Phosphorus in Two California Agroecosystems	Rotating cash/food crops with cover crops (not including intercropping in the growing season)	Crops	Crop yield (including harvest index)					6.2	1.413919027	3	0.816326531	11.5	1.325549087	3	0.765306122																											United States of America		Maize	Legumes and sometimes oats	Mixture	Yes
163	Maltais-Landry et al., 2015	Long-Term Effects of Compost and Cover Crops on Soil Phosphorus in Two California Agroecosystems	Rotating cash/food crops with cover crops (not including intercropping in the growing season)	Crops	Crop yield (including harvest index)					4.3	1.237179148	3	0.714285714	4.1	1.06043927	3	0.612244898																											United States of America		Tomatoes	Legumes and sometimes oats	Mixture	Yes
164	Maltais-Landry et al., 2015	Long-Term Effects of Compost and Cover Crops on Soil Phosphorus in Two California Agroecosystems	Rotating cash/food crops with cover crops (not including intercropping in the growing season)	Crops	Crop yield (including harvest index)					6.6	1.06043927	3	0.612244898	6.7	1.590658905	3	0.918367347																											United States of America		Wheat	Legumes and sometimes oats	Mixture	Yes
165	Maltais-Landry et al., 2015	Long-Term Effects of Compost and Cover Crops on Soil Phosphorus in Two California Agroecosystems	Rotating cash/food crops with cover crops (not including intercropping in the growing season)	Crops	Crop yield (including harvest index)					3.9	0.972069331	3	0.56122449	3.4	0.972069331	3	0.56122449																											United States of America		Wheat	Legumes and sometimes oats	Mixture	No
166	Mancinelli et al., 2015	Organic mulching, irrigation and fertilization affect soil CO2 emission and C storage in tomato crop in the Mediterranean environment	Rotating cash/food crops with cover crops (not including intercropping in the growing season)	Crops	Crop yield (including harvest index)					5.44		3		3.56		3													Significant															Italy		Tomatoes	Hairy vetch	Legume	Yes
167	Mancinelli et al., 2015	Organic mulching, irrigation and fertilization affect soil CO2 emission and C storage in tomato crop in the Mediterranean environment	Rotating cash/food crops with cover crops (not including intercropping in the growing season)	Crops	Crop yield (including harvest index)					5.94		3		5.23		3													Significant															Italy		Tomatoes	Hairy vetch	Legume	Yes
168	Mancinelli et al., 2015	Organic mulching, irrigation and fertilization affect soil CO2 emission and C storage in tomato crop in the Mediterranean environment	Rotating cash/food crops with cover crops (not including intercropping in the growing season)	Crops	Crop yield (including harvest index)					2.9		3		3.56		3													Significant															Italy		Tomatoes	Lacy phacelia		Yes
169	Mancinelli et al., 2015	Organic mulching, irrigation and fertilization affect soil CO2 emission and C storage in tomato crop in the Mediterranean environment	Rotating cash/food crops with cover crops (not including intercropping in the growing season)	Crops	Crop yield (including harvest index)					4.26		3		5.23		3													Significant															Italy		Tomatoes	Lacy phacelia		Yes
170	Mancinelli et al., 2015	Organic mulching, irrigation and fertilization affect soil CO2 emission and C storage in tomato crop in the Mediterranean environment	Rotating cash/food crops with cover crops (not including intercropping in the growing season)	Crops	Crop yield (including harvest index)					3.81		3		5.23		3													Significant															Italy		Tomatoes	White mustard	Brassica	Yes
171	Mancinelli et al., 2015	Organic mulching, irrigation and fertilization affect soil CO2 emission and C storage in tomato crop in the Mediterranean environment	Rotating cash/food crops with cover crops (not including intercropping in the growing season)	Crops	Crop yield (including harvest index)					2.44		3		3.56		3													Significant															Italy		Tomatoes	White mustard	Brassica	Yes
172	Marinari et al., 2015	Soil quality, microbial functions and tomato yield under cover crop mulching in the Mediterranean environment	Rotating cash/food crops with cover crops (not including intercropping in the growing season)	Crops	Crop yield (including harvest index)					6.459102902		3		3.250659631		3													Significant															Italy		Tomatoes	Hairy vetch	Legume	Yes
173	Marinari et al., 2015	Soil quality, microbial functions and tomato yield under cover crop mulching in the Mediterranean environment	Rotating cash/food crops with cover crops (not including intercropping in the growing season)	Crops	Crop yield (including harvest index)					7.007915567		3		5.298153034		3													Significant															Italy		Tomatoes	Hairy vetch	Legume	Yes
174	Marinari et al., 2015	Soil quality, microbial functions and tomato yield under cover crop mulching in the Mediterranean environment	Rotating cash/food crops with cover crops (not including intercropping in the growing season)	Crops	Crop yield (including harvest index)					3.124010554		3		3.250659631		3													Non-significant															Italy		Tomatoes	Lacy phacelia		Yes
175	Marinari et al., 2015	Soil quality, microbial functions and tomato yield under cover crop mulching in the Mediterranean environment	Rotating cash/food crops with cover crops (not including intercropping in the growing season)	Crops	Crop yield (including harvest index)					4.221635884		3		5.298153034		3													Significant															Italy		Tomatoes	Lacy phacelia		Yes
176	Marinari et al., 2015	Soil quality, microbial functions and tomato yield under cover crop mulching in the Mediterranean environment	Rotating cash/food crops with cover crops (not including intercropping in the growing season)	Crops	Crop yield (including harvest index)					3.525065963		3		5.298153034		3													Significant															Italy		Tomatoes	White mustard	Brassica	Yes
177	Marinari et al., 2015	Soil quality, microbial functions and tomato yield under cover crop mulching in the Mediterranean environment	Rotating cash/food crops with cover crops (not including intercropping in the growing season)	Crops	Crop yield (including harvest index)					2.153034301		3		3.250659631		3													Significant															Italy		Tomatoes	White mustard	Brassica	Yes
178	Martinez & Guiraud, 1990	A lysimeter study of the effects of a ryegrass catch crop, during a winter wheat/maize rotation, on nitrate leaching and on the following crop	Rotating cash/food crops with cover crops (not including intercropping in the growing season)	Crops	Crop yield (including harvest index)					11.1	0.3	6		12.7	0.7	6																												France		Maize	Italian ryegrass	Grass
179	Mitchell et al., 2000	Impacts of gypsum and winter cover crops on soil physical properties and crop productivity when irrigated with saline water	Rotating cash/food crops with cover crops (not including intercropping in the growing season)	Crops	Crop yield (including harvest index)					43.9		4		48.2		4													Non-significant															United States of America		Tomatoes	Barley	Grass	Yes
180	Mitchell et al., 2000	Impacts of gypsum and winter cover crops on soil physical properties and crop productivity when irrigated with saline water	Rotating cash/food crops with cover crops (not including intercropping in the growing season)	Crops	Crop yield (including harvest index)					84		4		97.2		4													Significant															United States of America		Tomatoes	Barley	Grass	Yes
181	Mitchell et al., 2000	Impacts of gypsum and winter cover crops on soil physical properties and crop productivity when irrigated with saline water	Rotating cash/food crops with cover crops (not including intercropping in the growing season)	Crops	Crop yield (including harvest index)					50		4		48.2		4													Non-significant															United States of America		Tomatoes	Barley and vetch	Mixture	Yes
182	Mitchell et al., 2000	Impacts of gypsum and winter cover crops on soil physical properties and crop productivity when irrigated with saline water	Rotating cash/food crops with cover crops (not including intercropping in the growing season)	Crops	Crop yield (including harvest index)					75.7		4		97.2		4													Significant															United States of America		Tomatoes	Barley and vetch	Mixture	Yes
183	Mitchell et al., 2000	Impacts of gypsum and winter cover crops on soil physical properties and crop productivity when irrigated with saline water	Rotating cash/food crops with cover crops (not including intercropping in the growing season)	Crops	Crop yield (including harvest index)					49.7		4		48.2		4													Non-significant															United States of America		Tomatoes	Lana woolypod vetch	Legume	Yes
184	Mitchell et al., 2000	Impacts of gypsum and winter cover crops on soil physical properties and crop productivity when irrigated with saline water	Rotating cash/food crops with cover crops (not including intercropping in the growing season)	Crops	Crop yield (including harvest index)					78.8		4		97.2		4													Significant															United States of America		Tomatoes	Lana woolypod vetch	Legume	Yes
185	Mitchell et al., 2015	Tillage and cover cropping affect crop yields and soil carbon in the San Joaquin Valley, California	Rotating cash/food crops with cover crops (not including intercropping in the growing season)	Crops	Crop yield (including harvest index)					139.3		8		145.8		8													Non-significant															United States of America		Tomatoes	Mixture (grass and legume)	Mixture	Yes
186	Mitchell et al., 2015	Tillage and cover cropping affect crop yields and soil carbon in the San Joaquin Valley, California	Rotating cash/food crops with cover crops (not including intercropping in the growing season)	Crops	Crop yield (including harvest index)					111.9		8		120.2		8													Significant															United States of America		Tomatoes	Mixture (grass and legume)	Mixture	Yes
187	Mitchell et al., 2015	Tillage and cover cropping affect crop yields and soil carbon in the San Joaquin Valley, California	Rotating cash/food crops with cover crops (not including intercropping in the growing season)	Crops	Crop yield (including harvest index)					142.2		8		131.5		8													Significant															United States of America		Tomatoes	Mixture (grass and legume)	Mixture	Yes
188	Mitchell et al., 2015	Tillage and cover cropping affect crop yields and soil carbon in the San Joaquin Valley, California	Rotating cash/food crops with cover crops (not including intercropping in the growing season)	Crops	Crop yield (including harvest index)					115.1		8		110.3		8													Non-significant															United States of America		Tomatoes	Mixture (grass and legume)	Mixture	Yes
189	Mitchell et al., 2015	Tillage and cover cropping affect crop yields and soil carbon in the San Joaquin Valley, California	Rotating cash/food crops with cover crops (not including intercropping in the growing season)	Crops	Crop yield (including harvest index)					109.7		8		107.9		8													Non-significant															United States of America		Tomatoes	Mixture (grass and legume)	Mixture	Yes
190	Mitchell et al., 2015	Tillage and cover cropping affect crop yields and soil carbon in the San Joaquin Valley, California	Rotating cash/food crops with cover crops (not including intercropping in the growing season)	Crops	Crop yield (including harvest index)					81.1		8		82.7		8													Non-significant															United States of America		Tomatoes	Mixture (grass and legume)	Mixture	Yes
191	Mitchell et al., 2015	Tillage and cover cropping affect crop yields and soil carbon in the San Joaquin Valley, California	Rotating cash/food crops with cover crops (not including intercropping in the growing season)	Crops	Crop yield (including harvest index)					110.1		8		114.4		8													Non-significant															United States of America		Tomatoes	Mixture (grass and legume)	Mixture	Yes
192	Mitchell et al., 2015	Tillage and cover cropping affect crop yields and soil carbon in the San Joaquin Valley, California	Rotating cash/food crops with cover crops (not including intercropping in the growing season)	Crops	Crop yield (including harvest index)					87.4		8		92.4		8													Non-significant															United States of America		Tomatoes	Mixture (grass and legume)	Mixture	Yes
193	Mitchell et al., 2015	Tillage and cover cropping affect crop yields and soil carbon in the San Joaquin Valley, California	Rotating cash/food crops with cover crops (not including intercropping in the growing season)	Crops	Crop yield (including harvest index)					117.8		8		128.1		8													Significant															United States of America		Tomatoes	Mixture (grass and legume)	Mixture	Yes
194	Mitchell et al., 2015	Tillage and cover cropping affect crop yields and soil carbon in the San Joaquin Valley, California	Rotating cash/food crops with cover crops (not including intercropping in the growing season)	Crops	Crop yield (including harvest index)					101.1		8		110.8		8													Non-significant															United States of America		Tomatoes	Mixture (grass and legume)	Mixture	Yes
195	Mitchell et al., 2015	Tillage and cover cropping affect crop yields and soil carbon in the San Joaquin Valley, California	Rotating cash/food crops with cover crops (not including intercropping in the growing season)	Crops	Crop yield (including harvest index)					94.6		8		109.4		8													Significant															United States of America		Tomatoes	Mixture (grass and legume)	Mixture	Yes
196	Mitchell et al., 2015	Tillage and cover cropping affect crop yields and soil carbon in the San Joaquin Valley, California	Rotating cash/food crops with cover crops (not including intercropping in the growing season)	Crops	Crop yield (including harvest index)					98		8		114.4		8													Significant															United States of America		Tomatoes	Mixture (grass and legume)	Mixture	Yes
197	Montemurro et al., 2013	Organic Fertilization, Green Manure, and Vetch Mulch to Improve Organic Zucchini Yield and Quality	Rotating cash/food crops with cover crops (not including intercropping in the growing season)	Crops	Crop yield (including harvest index)					13.7		3		10.3		3													Non-significant															Italy		Zucchini	Common vetch	Legume	Yes
198	Montemurro et al., 2013	Organic Fertilization, Green Manure, and Vetch Mulch to Improve Organic Zucchini Yield and Quality	Rotating cash/food crops with cover crops (not including intercropping in the growing season)	Crops	Crop yield (including harvest index)					7.5		3		8.1		3													Non-significant															Italy		Zucchini	Common vetch	Legume	Yes
199	Montemurro et al., 2013	Organic Fertilization, Green Manure, and Vetch Mulch to Improve Organic Zucchini Yield and Quality	Rotating cash/food crops with cover crops (not including intercropping in the growing season)	Crops	Crop yield (including harvest index)					16.5		3		10.3		3													Significant	< 0.01														Italy		Zucchini	Common vetch	Legume	Yes
200	Montemurro et al., 2013	Organic Fertilization, Green Manure, and Vetch Mulch to Improve Organic Zucchini Yield and Quality	Rotating cash/food crops with cover crops (not including intercropping in the growing season)	Crops	Crop yield (including harvest index)					8.9		3		8.1		3													Non-significant															Italy		Zucchini	Common vetch	Legume	Yes
201	Mulas et al., 2015	Inoculation with indigenous rhizobium strains increases yields of common bean (Phaseolus vulgaris L.) in northern Spain, although its efficiency is affected by the tillage system	Rotating cash/food crops with cover crops (not including intercropping in the growing season)	Crops	Crop yield (including harvest index)					27.6				33.36															Significant															Spain		Common beans	Rye	Grass	Yes
202	Mulas et al., 2015	Inoculation with indigenous rhizobium strains increases yields of common bean (Phaseolus vulgaris L.) in northern Spain, although its efficiency is affected by the tillage system	Rotating cash/food crops with cover crops (not including intercropping in the growing season)	Crops	Crop yield (including harvest index)					26.02				33.36															Non-significant															Spain		Common beans	Rye	Grass	Yes
203	Muramoto et al., 2011	Nitrogen Contribution of Legume/Cereal Mixed Cover Crops and Organic Fertilizers to an Organic Broccoli Crop	Rotating cash/food crops with cover crops (not including intercropping in the growing season)	Crops	Crop yield (including harvest index)					6.081755431	3.800917604	4		0.701704709	1.637406742	4																												United States of America		Broccoli	Mixture (legumes and oats)	Mixture	Yes
204	Muramoto et al., 2011	Nitrogen Contribution of Legume/Cereal Mixed Cover Crops and Organic Fertilizers to an Organic Broccoli Crop	Rotating cash/food crops with cover crops (not including intercropping in the growing season)	Crops	Crop yield (including harvest index)					7.053742802	0.950095969	4		5.412667946	0.806142035	4																												United States of America		Broccoli	Mixture (legumes and oats)	Mixture	Yes
205	Muramoto et al., 2011	Nitrogen Contribution of Legume/Cereal Mixed Cover Crops and Organic Fertilizers to an Organic Broccoli Crop	Rotating cash/food crops with cover crops (not including intercropping in the growing season)	Crops	Crop yield (including harvest index)					15.2875516	2.10503205	4		11.66186525	1.578722741	4																												United States of America		Broccoli	Mixture (legumes and oats)	Mixture	Yes
206	Muramoto et al., 2011	Nitrogen Contribution of Legume/Cereal Mixed Cover Crops and Organic Fertilizers to an Organic Broccoli Crop	Rotating cash/food crops with cover crops (not including intercropping in the growing season)	Crops	Crop yield (including harvest index)					12.38003839	0.863723608	4		16.66986564	0.834932821	4																												United States of America		Broccoli	Mixture (legumes and oats)	Mixture	Yes
207	Muramoto et al., 2011	Nitrogen Contribution of Legume/Cereal Mixed Cover Crops and Organic Fertilizers to an Organic Broccoli Crop	Rotating cash/food crops with cover crops (not including intercropping in the growing season)	Crops	Crop yield (including harvest index)					17.28814255	1.578722741	4		15.35813656	1.403491493	4																												United States of America		Broccoli	Mixture (legumes and oats)	Mixture	Yes
208	Muramoto et al., 2011	Nitrogen Contribution of Legume/Cereal Mixed Cover Crops and Organic Fertilizers to an Organic Broccoli Crop	Rotating cash/food crops with cover crops (not including intercropping in the growing season)	Crops	Crop yield (including harvest index)					17.04414587	0.978886756	4		17.90786948	0.921305182	4																												United States of America		Broccoli	Mixture (legumes and oats)	Mixture	Yes
209	Muramoto et al., 2011	Nitrogen Contribution of Legume/Cereal Mixed Cover Crops and Organic Fertilizers to an Organic Broccoli Crop	Rotating cash/food crops with cover crops (not including intercropping in the growing season)	Crops	Crop yield (including harvest index)					10.42149886	3.391771108	4		7.702234096	1.374252087	4																												United States of America		Broccoli	Mixture (legumes and oats)	Mixture	Yes
210	Muramoto et al., 2011	Nitrogen Contribution of Legume/Cereal Mixed Cover Crops and Organic Fertilizers to an Organic Broccoli Crop	Rotating cash/food crops with cover crops (not including intercropping in the growing season)	Crops	Crop yield (including harvest index)					8.608445298	1.583493282	4		13.243762	1.554702495	4																												United States of America		Broccoli	Mixture (legumes and oats)	Mixture	Yes
211	Radicetti et al., 2013	Influence of winter cover crop residue management on weeds and yield in pepper (Capsicum annuum L.) in a Mediterranean environment	Rotating cash/food crops with cover crops (not including intercropping in the growing season)	Crops	Crop yield (including harvest index)					21		9		4.9		9													Significant															Italy		Peppers	Hairy vetch	Legume	Yes
212	Radicetti et al., 2013	Influence of winter cover crop residue management on weeds and yield in pepper (Capsicum annuum L.) in a Mediterranean environment	Rotating cash/food crops with cover crops (not including intercropping in the growing season)	Crops	Crop yield (including harvest index)					28.8		9		6.9		9													Significant															Italy		Peppers	Hairy vetch	Legume	Yes
213	Radicetti et al., 2013	Influence of winter cover crop residue management on weeds and yield in pepper (Capsicum annuum L.) in a Mediterranean environment	Rotating cash/food crops with cover crops (not including intercropping in the growing season)	Crops	Crop yield (including harvest index)					39.7		9		10.7		9													Significant															Italy		Peppers	Hairy vetch	Legume	Yes
214	Radicetti et al., 2013	Influence of winter cover crop residue management on weeds and yield in pepper (Capsicum annuum L.) in a Mediterranean environment	Rotating cash/food crops with cover crops (not including intercropping in the growing season)	Crops	Crop yield (including harvest index)					41.1		9		14.4		9													Significant															Italy		Peppers	Hairy vetch	Legume	Yes
215	Radicetti et al., 2013	Influence of winter cover crop residue management on weeds and yield in pepper (Capsicum annuum L.) in a Mediterranean environment	Rotating cash/food crops with cover crops (not including intercropping in the growing season)	Crops	Crop yield (including harvest index)					17.6		9		4.1		9													Significant															Italy		Peppers	Hairy vetch	Legume	Yes
216	Radicetti et al., 2013	Influence of winter cover crop residue management on weeds and yield in pepper (Capsicum annuum L.) in a Mediterranean environment	Rotating cash/food crops with cover crops (not including intercropping in the growing season)	Crops	Crop yield (including harvest index)					12.4		9		2.9		9													Significant															Italy		Peppers	Hairy vetch	Legume	Yes
217	Radicetti et al., 2013	Influence of winter cover crop residue management on weeds and yield in pepper (Capsicum annuum L.) in a Mediterranean environment	Rotating cash/food crops with cover crops (not including intercropping in the growing season)	Crops	Crop yield (including harvest index)					9.6		9		4.9		9													Significant															Italy		Peppers	Oats	Grass	Yes
218	Radicetti et al., 2013	Influence of winter cover crop residue management on weeds and yield in pepper (Capsicum annuum L.) in a Mediterranean environment	Rotating cash/food crops with cover crops (not including intercropping in the growing season)	Crops	Crop yield (including harvest index)					11.1		9		6.9		9													Significant															Italy		Peppers	Oats	Grass	Yes
219	Radicetti et al., 2013	Influence of winter cover crop residue management on weeds and yield in pepper (Capsicum annuum L.) in a Mediterranean environment	Rotating cash/food crops with cover crops (not including intercropping in the growing season)	Crops	Crop yield (including harvest index)					15.4		9		14.4		9													Non-significant															Italy		Peppers	Oats	Grass	Yes
220	Radicetti et al., 2013	Influence of winter cover crop residue management on weeds and yield in pepper (Capsicum annuum L.) in a Mediterranean environment	Rotating cash/food crops with cover crops (not including intercropping in the growing season)	Crops	Crop yield (including harvest index)					10.9		9		10.7		9													Non-significant															Italy		Peppers	Oats	Grass	Yes
221	Radicetti et al., 2013	Influence of winter cover crop residue management on weeds and yield in pepper (Capsicum annuum L.) in a Mediterranean environment	Rotating cash/food crops with cover crops (not including intercropping in the growing season)	Crops	Crop yield (including harvest index)					4.8		9		2.9		9													Significant															Italy		Peppers	Oats	Grass	Yes
222	Radicetti et al., 2013	Influence of winter cover crop residue management on weeds and yield in pepper (Capsicum annuum L.) in a Mediterranean environment	Rotating cash/food crops with cover crops (not including intercropping in the growing season)	Crops	Crop yield (including harvest index)					6.6		9		4.1		9													Significant															Italy		Peppers	Oats	Grass	Yes
223	Radicetti et al., 2013	Influence of winter cover crop residue management on weeds and yield in pepper (Capsicum annuum L.) in a Mediterranean environment	Rotating cash/food crops with cover crops (not including intercropping in the growing season)	Crops	Crop yield (including harvest index)					9.4		9		4.9		9													Significant															Italy		Peppers	Oilseed rape	Brassica	Yes
224	Radicetti et al., 2013	Influence of winter cover crop residue management on weeds and yield in pepper (Capsicum annuum L.) in a Mediterranean environment	Rotating cash/food crops with cover crops (not including intercropping in the growing season)	Crops	Crop yield (including harvest index)					11.7		9		6.9		9													Significant															Italy		Peppers	Oilseed rape	Brassica	Yes
225	Radicetti et al., 2013	Influence of winter cover crop residue management on weeds and yield in pepper (Capsicum annuum L.) in a Mediterranean environment	Rotating cash/food crops with cover crops (not including intercropping in the growing season)	Crops	Crop yield (including harvest index)					28.3		9		14.4		9													Significant															Italy		Peppers	Oilseed rape	Brassica	Yes
226	Radicetti et al., 2013	Influence of winter cover crop residue management on weeds and yield in pepper (Capsicum annuum L.) in a Mediterranean environment	Rotating cash/food crops with cover crops (not including intercropping in the growing season)	Crops	Crop yield (including harvest index)					19.8		9		10.7		9													Significant															Italy		Peppers	Oilseed rape	Brassica	Yes
227	Radicetti et al., 2013	Influence of winter cover crop residue management on weeds and yield in pepper (Capsicum annuum L.) in a Mediterranean environment	Rotating cash/food crops with cover crops (not including intercropping in the growing season)	Crops	Crop yield (including harvest index)					5		9		4.1		9													Significant															Italy		Peppers	Oilseed rape	Brassica	Yes
228	Radicetti et al., 2013	Influence of winter cover crop residue management on weeds and yield in pepper (Capsicum annuum L.) in a Mediterranean environment	Rotating cash/food crops with cover crops (not including intercropping in the growing season)	Crops	Crop yield (including harvest index)					2.7		9		2.9		9													Significant															Italy		Peppers	Oilseed rape	Brassica	Yes
229	Radicetti et al., 2016	Management of winter cover crop residues under different tillage conditions affects nitrogen utilization efficiency and yield of eggplant (Solanum melanogena L.) in Mediterranean environment	Rotating cash/food crops with cover crops (not including intercropping in the growing season)	Crops	Crop yield (including harvest index)					33.9		3		13.4		3													Significant															Italy		Eggplant	Hairy vetch	Legume	Yes
230	Radicetti et al., 2016	Management of winter cover crop residues under different tillage conditions affects nitrogen utilization efficiency and yield of eggplant (Solanum melanogena L.) in Mediterranean environment	Rotating cash/food crops with cover crops (not including intercropping in the growing season)	Crops	Crop yield (including harvest index)					36.5		3		20.2		3													Significant															Italy		Eggplant	Hairy vetch	Legume	Yes
231	Radicetti et al., 2016	Management of winter cover crop residues under different tillage conditions affects nitrogen utilization efficiency and yield of eggplant (Solanum melanogena L.) in Mediterranean environment	Rotating cash/food crops with cover crops (not including intercropping in the growing season)	Crops	Crop yield (including harvest index)					12.9		3		13.4		3													Non-significant															Italy		Eggplant	Oats	Grass	Yes
232	Radicetti et al., 2016	Management of winter cover crop residues under different tillage conditions affects nitrogen utilization efficiency and yield of eggplant (Solanum melanogena L.) in Mediterranean environment	Rotating cash/food crops with cover crops (not including intercropping in the growing season)	Crops	Crop yield (including harvest index)					13.4		3		20.2		3													Significant															Italy		Eggplant	Oats	Grass	Yes
233	Radicetti et al., 2016	Management of winter cover crop residues under different tillage conditions affects nitrogen utilization efficiency and yield of eggplant (Solanum melanogena L.) in Mediterranean environment	Rotating cash/food crops with cover crops (not including intercropping in the growing season)	Crops	Crop yield (including harvest index)					25.9		3		20.2		3													Significant															Italy		Eggplant	Oilseed rape	Brassica	Yes
234	Radicetti et al., 2016	Management of winter cover crop residues under different tillage conditions affects nitrogen utilization efficiency and yield of eggplant (Solanum melanogena L.) in Mediterranean environment	Rotating cash/food crops with cover crops (not including intercropping in the growing season)	Crops	Crop yield (including harvest index)					15.4		3		13.4		3													Non-significant															Italy		Eggplant	Oilseed rape	Brassica	Yes
235	Salmerón et al., 2010	Winter Cover Crops Affect Monoculture Maize Yield and Nitrogen Leaching under Irrigated Mediterranean Conditions	Rotating cash/food crops with cover crops (not including intercropping in the growing season)	Crops	Crop yield (including harvest index)					13.8		3		16.4		3													Significant															Spain		Maize	Barley	Grass	Yes
236	Salmerón et al., 2010	Winter Cover Crops Affect Monoculture Maize Yield and Nitrogen Leaching under Irrigated Mediterranean Conditions	Rotating cash/food crops with cover crops (not including intercropping in the growing season)	Crops	Crop yield (including harvest index)					13.9		3		16.9		3																												Spain		Maize	Barley	Grass	Yes
237	Salmerón et al., 2010	Winter Cover Crops Affect Monoculture Maize Yield and Nitrogen Leaching under Irrigated Mediterranean Conditions	Rotating cash/food crops with cover crops (not including intercropping in the growing season)	Crops	Crop yield (including harvest index)					17.8		3		16.9		3																												Spain		Maize	Common vetch	Legume	Yes
238	Salmerón et al., 2010	Winter Cover Crops Affect Monoculture Maize Yield and Nitrogen Leaching under Irrigated Mediterranean Conditions	Rotating cash/food crops with cover crops (not including intercropping in the growing season)	Crops	Crop yield (including harvest index)					13.8		3		16.4		3													Significant															Spain		Maize	Winter rape	Brassica	Yes
239	Salmerón et al., 2010	Winter Cover Crops Affect Monoculture Maize Yield and Nitrogen Leaching under Irrigated Mediterranean Conditions	Rotating cash/food crops with cover crops (not including intercropping in the growing season)	Crops	Crop yield (including harvest index)					14.2		3		16.9		3																												Spain		Maize	Winter rape	Brassica	Yes
240	Salmerón et al., 2011	Effect of winter cover crop species and planting methods on maize yield and N availability under irrigated Mediterranean conditions	Rotating cash/food crops with cover crops (not including intercropping in the growing season)	Crops	Crop yield (including harvest index)					13.7		6		14.6		6													Significant															Spain		Maize	Barley	Grass
241	Salmerón et al., 2011	Effect of winter cover crop species and planting methods on maize yield and N availability under irrigated Mediterranean conditions	Rotating cash/food crops with cover crops (not including intercropping in the growing season)	Crops	Crop yield (including harvest index)					11.7		6		15.6		6													Significant															Spain		Maize	Barley	Grass
242	Salmerón et al., 2011	Effect of winter cover crop species and planting methods on maize yield and N availability under irrigated Mediterranean conditions	Rotating cash/food crops with cover crops (not including intercropping in the growing season)	Crops	Crop yield (including harvest index)					15.7		6		15.6		6													Non-significant															Spain		Maize	Common vetch	Legume
243	Salmerón et al., 2011	Effect of winter cover crop species and planting methods on maize yield and N availability under irrigated Mediterranean conditions	Rotating cash/food crops with cover crops (not including intercropping in the growing season)	Crops	Crop yield (including harvest index)					14.4		6		14.6		6													Non-significant															Spain		Maize	Common vetch	Legume
244	Salmerón et al., 2011	Effect of winter cover crop species and planting methods on maize yield and N availability under irrigated Mediterranean conditions	Rotating cash/food crops with cover crops (not including intercropping in the growing season)	Crops	Crop yield (including harvest index)					15.1		6		15.6		6													Non-significant															Spain		Maize	Oilseed rape	Brassica
245	Salmerón et al., 2011	Effect of winter cover crop species and planting methods on maize yield and N availability under irrigated Mediterranean conditions	Rotating cash/food crops with cover crops (not including intercropping in the growing season)	Crops	Crop yield (including harvest index)					13.6		6		14.6		6													Significant															Spain		Maize	Oilseed rape	Brassica
246	Salmerón et al., 2011	Effect of winter cover crop species and planting methods on maize yield and N availability under irrigated Mediterranean conditions	Rotating cash/food crops with cover crops (not including intercropping in the growing season)	Crops	Crop yield (including harvest index)					14		6		14.6		6													Non-significant															Spain		Maize	Winter rape	Brassica
247	Salmerón et al., 2011	Effect of winter cover crop species and planting methods on maize yield and N availability under irrigated Mediterranean conditions	Rotating cash/food crops with cover crops (not including intercropping in the growing season)	Crops	Crop yield (including harvest index)					14.6		6		15.6		6													Non-significant															Spain		Maize	Winter rape	Brassica
248	Skoufogianni et al., 2013	Effects of Pea Cultivation as Cover Crop on Nitrogen-Use Efficiency and Nitrogen Uptake by Subsequent Maize and Sunflower Crops in a Sandy Soil in Central Greece	Rotating cash/food crops with cover crops (not including intercropping in the growing season)	Crops	Crop yield (including harvest index)					11.91794872	1.430052206	3	0.825641026	8.292307692	0.621761828	3	0.358974359																											Greece		Maize	Peas	Legume
249	Skoufogianni et al., 2013	Effects of Pea Cultivation as Cover Crop on Nitrogen-Use Efficiency and Nitrogen Uptake by Subsequent Maize and Sunflower Crops in a Sandy Soil in Central Greece	Rotating cash/food crops with cover crops (not including intercropping in the growing season)	Crops	Crop yield (including harvest index)					11.02051282	1.461140297	3	0.843589744	8.076923077	0.683938011	3	0.394871795																											Greece		Maize	Peas	Legume
250	Skoufogianni et al., 2013	Effects of Pea Cultivation as Cover Crop on Nitrogen-Use Efficiency and Nitrogen Uptake by Subsequent Maize and Sunflower Crops in a Sandy Soil in Central Greece	Rotating cash/food crops with cover crops (not including intercropping in the growing season)	Crops	Crop yield (including harvest index)					9.225641026	1.461140297	3	0.843589744	7.394871795	0.683938011	3	0.394871795																											Greece		Maize	Peas	Legume
251	Skoufogianni et al., 2013	Effects of Pea Cultivation as Cover Crop on Nitrogen-Use Efficiency and Nitrogen Uptake by Subsequent Maize and Sunflower Crops in a Sandy Soil in Central Greece	Rotating cash/food crops with cover crops (not including intercropping in the growing season)	Crops	Crop yield (including harvest index)					8.328205128	1.430052206	3	0.825641026	6.820512821	0.621761828	3	0.358974359																											Greece		Maize	Peas	Legume
252	Skoufogianni et al., 2013	Effects of Pea Cultivation as Cover Crop on Nitrogen-Use Efficiency and Nitrogen Uptake by Subsequent Maize and Sunflower Crops in a Sandy Soil in Central Greece	Rotating cash/food crops with cover crops (not including intercropping in the growing season)	Crops	Crop yield (including harvest index)					6.186968839	0.755625564	3	0.436260623	2.895184136	0.2060797	3	0.11898017																											Greece		Sunflowers	Peas	Legume
253	Skoufogianni et al., 2013	Effects of Pea Cultivation as Cover Crop on Nitrogen-Use Efficiency and Nitrogen Uptake by Subsequent Maize and Sunflower Crops in a Sandy Soil in Central Greece	Rotating cash/food crops with cover crops (not including intercropping in the growing season)	Crops	Crop yield (including harvest index)					5.393767705	0.721278948	3	0.416430595	2.657223796	0.240426316	3	0.138810198																											Greece		Sunflowers	Peas	Legume
254	Skoufogianni et al., 2013	Effects of Pea Cultivation as Cover Crop on Nitrogen-Use Efficiency and Nitrogen Uptake by Subsequent Maize and Sunflower Crops in a Sandy Soil in Central Greece	Rotating cash/food crops with cover crops (not including intercropping in the growing season)	Crops	Crop yield (including harvest index)					5.909348442	0.721278948	3	0.416430595	2.994334278	0.240426316	3	0.138810198																											Greece		Sunflowers	Peas	Legume
255	Skoufogianni et al., 2013	Effects of Pea Cultivation as Cover Crop on Nitrogen-Use Efficiency and Nitrogen Uptake by Subsequent Maize and Sunflower Crops in a Sandy Soil in Central Greece	Rotating cash/food crops with cover crops (not including intercropping in the growing season)	Crops	Crop yield (including harvest index)					4.303116147	0.755625564	3	0.436260623	2.458923513	0.240426316	3	0.138810198																											Greece		Sunflowers	Peas	Legume
256	Stone, 1951	Effect of Winter Cover Crops on Wireworm Injury to the Dry Lima Bean Crop	Rotating cash/food crops with cover crops (not including intercropping in the growing season)	Crops	Crop yield (including harvest index)		1	Bard field		6.8		4		9.1		4													Non-significant															United States of America		Lima beans	Barley	Grass	No
257	Stone, 1951	Effect of Winter Cover Crops on Wireworm Injury to the Dry Lima Bean Crop	Rotating cash/food crops with cover crops (not including intercropping in the growing season)	Crops	Crop yield (including harvest index)		1	Bard field		4.4		4		9		4												3.2																United States of America		Lima beans	Barley	Grass	No
258	Stone, 1951	Effect of Winter Cover Crops on Wireworm Injury to the Dry Lima Bean Crop	Rotating cash/food crops with cover crops (not including intercropping in the growing season)	Crops	Crop yield (including harvest index)		1	Bard field		2.4		4		10.5		4												4.6																United States of America		Lima beans	Barley	Grass	No
259	Stone, 1951	Effect of Winter Cover Crops on Wireworm Injury to the Dry Lima Bean Crop	Rotating cash/food crops with cover crops (not including intercropping in the growing season)	Crops	Crop yield (including harvest index)		1	Bard field		3.8		4		5.1		4													Non-significant															United States of America		Lima beans	Barley	Grass	Yes
260	Stone, 1951	Effect of Winter Cover Crops on Wireworm Injury to the Dry Lima Bean Crop	Rotating cash/food crops with cover crops (not including intercropping in the growing season)	Crops	Crop yield (including harvest index)		1	Bard field		5.4		4		16.3		4												5.5																United States of America		Lima beans	Barley	Grass	Yes
261	Stone, 1951	Effect of Winter Cover Crops on Wireworm Injury to the Dry Lima Bean Crop	Rotating cash/food crops with cover crops (not including intercropping in the growing season)	Crops	Crop yield (including harvest index)		1	Bard field		10.7		4		9		4												3.2																United States of America		Lima beans	Fenugreek	Legume	No
262	Stone, 1951	Effect of Winter Cover Crops on Wireworm Injury to the Dry Lima Bean Crop	Rotating cash/food crops with cover crops (not including intercropping in the growing season)	Crops	Crop yield (including harvest index)		1	Bard field		6.2		4		9.1		4													Non-significant															United States of America		Lima beans	Fenugreek	Legume	No
263	Stone, 1951	Effect of Winter Cover Crops on Wireworm Injury to the Dry Lima Bean Crop	Rotating cash/food crops with cover crops (not including intercropping in the growing season)	Crops	Crop yield (including harvest index)		1	Bard field		3.3		4		10.5		4												4.6																United States of America		Lima beans	Fenugreek	Legume	No
264	Stone, 1951	Effect of Winter Cover Crops on Wireworm Injury to the Dry Lima Bean Crop	Rotating cash/food crops with cover crops (not including intercropping in the growing season)	Crops	Crop yield (including harvest index)		1	Bard field		5.5		4		5.1		4													Non-significant															United States of America		Lima beans	Fenugreek	Legume	Yes
265	Stone, 1951	Effect of Winter Cover Crops on Wireworm Injury to the Dry Lima Bean Crop	Rotating cash/food crops with cover crops (not including intercropping in the growing season)	Crops	Crop yield (including harvest index)		1	Bard field		10.7		4		16.3		4												5.5																United States of America		Lima beans	Fenugreek	Legume	Yes
266	Stone, 1951	Effect of Winter Cover Crops on Wireworm Injury to the Dry Lima Bean Crop	Rotating cash/food crops with cover crops (not including intercropping in the growing season)	Crops	Crop yield (including harvest index)		1	Bard field		11.1		4		9		4												3.2																United States of America		Lima beans	Sweetclover	Legume	No
267	Stone, 1951	Effect of Winter Cover Crops on Wireworm Injury to the Dry Lima Bean Crop	Rotating cash/food crops with cover crops (not including intercropping in the growing season)	Crops	Crop yield (including harvest index)		1	Bard field		7.4		4		9.1		4													Non-significant															United States of America		Lima beans	Sweetclover	Legume	No
268	Stone, 1951	Effect of Winter Cover Crops on Wireworm Injury to the Dry Lima Bean Crop	Rotating cash/food crops with cover crops (not including intercropping in the growing season)	Crops	Crop yield (including harvest index)		1	Bard field		7		4		10.5		4												4.6																United States of America		Lima beans	Sweetclover	Legume	No
269	Stone, 1951	Effect of Winter Cover Crops on Wireworm Injury to the Dry Lima Bean Crop	Rotating cash/food crops with cover crops (not including intercropping in the growing season)	Crops	Crop yield (including harvest index)		1	Bard field		5.9		4		5.1		4													Non-significant															United States of America		Lima beans	Sweetclover	Legume	Yes
270	Stone, 1951	Effect of Winter Cover Crops on Wireworm Injury to the Dry Lima Bean Crop	Rotating cash/food crops with cover crops (not including intercropping in the growing season)	Crops	Crop yield (including harvest index)		1	Bard field		8.5		4		16.3		4												5.5																United States of America		Lima beans	Sweetclover	Legume	Yes
271	Stone, 1951	Effect of Winter Cover Crops on Wireworm Injury to the Dry Lima Bean Crop	Rotating cash/food crops with cover crops (not including intercropping in the growing season)	Crops	Crop yield (including harvest index)		1	Bard field		10.3		4		9		4												3.2																United States of America		Lima beans	Vetch	Legume	No
272	Stone, 1951	Effect of Winter Cover Crops on Wireworm Injury to the Dry Lima Bean Crop	Rotating cash/food crops with cover crops (not including intercropping in the growing season)	Crops	Crop yield (including harvest index)		1	Bard field		7		4		9.1		4													Non-significant															United States of America		Lima beans	Vetch	Legume	No
273	Stone, 1951	Effect of Winter Cover Crops on Wireworm Injury to the Dry Lima Bean Crop	Rotating cash/food crops with cover crops (not including intercropping in the growing season)	Crops	Crop yield (including harvest index)		1	Bard field		5.3		4		10.5		4												4.6																United States of America		Lima beans	Vetch	Legume	No
274	Stone, 1951	Effect of Winter Cover Crops on Wireworm Injury to the Dry Lima Bean Crop	Rotating cash/food crops with cover crops (not including intercropping in the growing season)	Crops	Crop yield (including harvest index)		1	Bard field		5.6		4		5.1		4													Non-significant															United States of America		Lima beans	Vetch	Legume	Yes
275	Stone, 1951	Effect of Winter Cover Crops on Wireworm Injury to the Dry Lima Bean Crop	Rotating cash/food crops with cover crops (not including intercropping in the growing season)	Crops	Crop yield (including harvest index)		1	Bard field		5.8		4		16.3		4												5.5																United States of America		Lima beans	Vetch	Legume	Yes
276	Stone, 1951	Effect of Winter Cover Crops on Wireworm Injury to the Dry Lima Bean Crop	Rotating cash/food crops with cover crops (not including intercropping in the growing season)	Crops	Crop yield (including harvest index)		1	Bard field		6.2		4		9.1		4													Non-significant															United States of America		Lima beans	White mustard	Brassica	No
277	Stone, 1951	Effect of Winter Cover Crops on Wireworm Injury to the Dry Lima Bean Crop	Rotating cash/food crops with cover crops (not including intercropping in the growing season)	Crops	Crop yield (including harvest index)		1	Bard field		6		4		9		4												3.2																United States of America		Lima beans	White mustard	Brassica	No
278	Stone, 1951	Effect of Winter Cover Crops on Wireworm Injury to the Dry Lima Bean Crop	Rotating cash/food crops with cover crops (not including intercropping in the growing season)	Crops	Crop yield (including harvest index)		1	Bard field		5.6		4		10.5		4												4.6																United States of America		Lima beans	White mustard	Brassica	No
279	Stone, 1951	Effect of Winter Cover Crops on Wireworm Injury to the Dry Lima Bean Crop	Rotating cash/food crops with cover crops (not including intercropping in the growing season)	Crops	Crop yield (including harvest index)		1	Bard field		3.1		4		5.1		4													Non-significant															United States of America		Lima beans	White mustard	Brassica	Yes
280	Stone, 1951	Effect of Winter Cover Crops on Wireworm Injury to the Dry Lima Bean Crop	Rotating cash/food crops with cover crops (not including intercropping in the growing season)	Crops	Crop yield (including harvest index)		1	Bard field		6.5		4		16.3		4												5.5																United States of America		Lima beans	White mustard	Brassica	Yes
281	Stone, 1951	Effect of Winter Cover Crops on Wireworm Injury to the Dry Lima Bean Crop	Rotating cash/food crops with cover crops (not including intercropping in the growing season)	Crops	Crop yield (including harvest index)		2	Chaffee field		13.3		8		14.1		8													Non-significant															United States of America		Lima beans	Barley	Grass	No
282	Stone, 1951	Effect of Winter Cover Crops on Wireworm Injury to the Dry Lima Bean Crop	Rotating cash/food crops with cover crops (not including intercropping in the growing season)	Crops	Crop yield (including harvest index)		2	Chaffee field		11.4		8		12.9		8												1.9																United States of America		Lima beans	Barley	Grass	Yes
283	Stone, 1951	Effect of Winter Cover Crops on Wireworm Injury to the Dry Lima Bean Crop	Rotating cash/food crops with cover crops (not including intercropping in the growing season)	Crops	Crop yield (including harvest index)		2	Chaffee field		13.3		8		20.2		8													Non-significant															United States of America		Lima beans	Barley	Grass	Yes
284	Stone, 1951	Effect of Winter Cover Crops on Wireworm Injury to the Dry Lima Bean Crop	Rotating cash/food crops with cover crops (not including intercropping in the growing season)	Crops	Crop yield (including harvest index)		2	Chaffee field		14.6		8		14.1		8													Non-significant															United States of America		Lima beans	Fenugreek	Legume	No
285	Stone, 1951	Effect of Winter Cover Crops on Wireworm Injury to the Dry Lima Bean Crop	Rotating cash/food crops with cover crops (not including intercropping in the growing season)	Crops	Crop yield (including harvest index)		2	Chaffee field		12.3		8		12.9		8												1.9																United States of America		Lima beans	Fenugreek	Legume	Yes
286	Stone, 1951	Effect of Winter Cover Crops on Wireworm Injury to the Dry Lima Bean Crop	Rotating cash/food crops with cover crops (not including intercropping in the growing season)	Crops	Crop yield (including harvest index)		2	Chaffee field		18.2		8		20.2		8													Non-significant															United States of America		Lima beans	Fenugreek	Legume	Yes
287	Stone, 1951	Effect of Winter Cover Crops on Wireworm Injury to the Dry Lima Bean Crop	Rotating cash/food crops with cover crops (not including intercropping in the growing season)	Crops	Crop yield (including harvest index)		2	Chaffee field		13.4		8		14.1		8													Non-significant															United States of America		Lima beans	Sweetclover	Legume	No
288	Stone, 1951	Effect of Winter Cover Crops on Wireworm Injury to the Dry Lima Bean Crop	Rotating cash/food crops with cover crops (not including intercropping in the growing season)	Crops	Crop yield (including harvest index)		2	Chaffee field		13.7		8		12.9		8												1.9																United States of America		Lima beans	Sweetclover	Legume	Yes
289	Stone, 1951	Effect of Winter Cover Crops on Wireworm Injury to the Dry Lima Bean Crop	Rotating cash/food crops with cover crops (not including intercropping in the growing season)	Crops	Crop yield (including harvest index)		2	Chaffee field		19		8		20.2		8													Non-significant															United States of America		Lima beans	Sweetclover	Legume	Yes
290	Stone, 1951	Effect of Winter Cover Crops on Wireworm Injury to the Dry Lima Bean Crop	Rotating cash/food crops with cover crops (not including intercropping in the growing season)	Crops	Crop yield (including harvest index)		2	Chaffee field		15.9		8		14.1		8													Non-significant															United States of America		Lima beans	Vetch	Legume	No
291	Stone, 1951	Effect of Winter Cover Crops on Wireworm Injury to the Dry Lima Bean Crop	Rotating cash/food crops with cover crops (not including intercropping in the growing season)	Crops	Crop yield (including harvest index)		2	Chaffee field		13.4		8		12.9		8												1.9																United States of America		Lima beans	Vetch	Legume	Yes
292	Stone, 1951	Effect of Winter Cover Crops on Wireworm Injury to the Dry Lima Bean Crop	Rotating cash/food crops with cover crops (not including intercropping in the growing season)	Crops	Crop yield (including harvest index)		2	Chaffee field		18.8		8		20.2		8													Non-significant															United States of America		Lima beans	Vetch	Legume	Yes
293	Stone, 1951	Effect of Winter Cover Crops on Wireworm Injury to the Dry Lima Bean Crop	Rotating cash/food crops with cover crops (not including intercropping in the growing season)	Crops	Crop yield (including harvest index)		2	Chaffee field		13		8		14.1		8													Non-significant															United States of America		Lima beans	White mustard	Brassica	No
294	Stone, 1951	Effect of Winter Cover Crops on Wireworm Injury to the Dry Lima Bean Crop	Rotating cash/food crops with cover crops (not including intercropping in the growing season)	Crops	Crop yield (including harvest index)		2	Chaffee field		10.3		8		12.9		8												1.9																United States of America		Lima beans	White mustard	Brassica	Yes
295	Stone, 1951	Effect of Winter Cover Crops on Wireworm Injury to the Dry Lima Bean Crop	Rotating cash/food crops with cover crops (not including intercropping in the growing season)	Crops	Crop yield (including harvest index)		2	Chaffee field		15		8		20.2		8													Non-significant															United States of America		Lima beans	White mustard	Brassica	Yes
296	Stone, 1951	Effect of Winter Cover Crops on Wireworm Injury to the Dry Lima Bean Crop	Rotating cash/food crops with cover crops (not including intercropping in the growing season)	Crops	Crop yield (including harvest index)		3	Soil conservation field		17.8		4		18.9		4													Non-significant															United States of America		Lima beans	Barley	Grass	No
297	Stone, 1951	Effect of Winter Cover Crops on Wireworm Injury to the Dry Lima Bean Crop	Rotating cash/food crops with cover crops (not including intercropping in the growing season)	Crops	Crop yield (including harvest index)		3	Soil conservation field		10.1		4		11.4		4													Non-significant															United States of America		Lima beans	Barley	Grass	No
298	Stone, 1951	Effect of Winter Cover Crops on Wireworm Injury to the Dry Lima Bean Crop	Rotating cash/food crops with cover crops (not including intercropping in the growing season)	Crops	Crop yield (including harvest index)		3	Soil conservation field		7.3		4		9.1		4													Non-significant															United States of America		Lima beans	Barley	Grass	No
299	Stone, 1951	Effect of Winter Cover Crops on Wireworm Injury to the Dry Lima Bean Crop	Rotating cash/food crops with cover crops (not including intercropping in the growing season)	Crops	Crop yield (including harvest index)		3	Soil conservation field		9.4		4		19.9		4													Non-significant															United States of America		Lima beans	Barley	Grass	No
300	Stone, 1951	Effect of Winter Cover Crops on Wireworm Injury to the Dry Lima Bean Crop	Rotating cash/food crops with cover crops (not including intercropping in the growing season)	Crops	Crop yield (including harvest index)		3	Soil conservation field		9.3		4		23.7		4													Non-significant															United States of America		Lima beans	Barley	Grass	No
301	Stone, 1951	Effect of Winter Cover Crops on Wireworm Injury to the Dry Lima Bean Crop	Rotating cash/food crops with cover crops (not including intercropping in the growing season)	Crops	Crop yield (including harvest index)		3	Soil conservation field		15.9		4		11.4		4													Non-significant															United States of America		Lima beans	Sweetclover	Legume	No
302	Stone, 1951	Effect of Winter Cover Crops on Wireworm Injury to the Dry Lima Bean Crop	Rotating cash/food crops with cover crops (not including intercropping in the growing season)	Crops	Crop yield (including harvest index)		3	Soil conservation field		8.4		4		9.1		4													Non-significant															United States of America		Lima beans	Sweetclover	Legume	No
303	Stone, 1951	Effect of Winter Cover Crops on Wireworm Injury to the Dry Lima Bean Crop	Rotating cash/food crops with cover crops (not including intercropping in the growing season)	Crops	Crop yield (including harvest index)		3	Soil conservation field		21.4		4		23.7		4													Non-significant															United States of America		Lima beans	Sweetclover	Legume	No
304	Stone, 1951	Effect of Winter Cover Crops on Wireworm Injury to the Dry Lima Bean Crop	Rotating cash/food crops with cover crops (not including intercropping in the growing season)	Crops	Crop yield (including harvest index)		3	Soil conservation field		15.1		4		18.9		4													Non-significant															United States of America		Lima beans	Sweetclover	Legume	No
305	Stone, 1951	Effect of Winter Cover Crops on Wireworm Injury to the Dry Lima Bean Crop	Rotating cash/food crops with cover crops (not including intercropping in the growing season)	Crops	Crop yield (including harvest index)		3	Soil conservation field		12.4		4		19.9		4													Non-significant															United States of America		Lima beans	Sweetclover	Legume	No
306	Stone, 1951	Effect of Winter Cover Crops on Wireworm Injury to the Dry Lima Bean Crop	Rotating cash/food crops with cover crops (not including intercropping in the growing season)	Crops	Crop yield (including harvest index)		3	Soil conservation field		14.6		4		11.4		4													Non-significant															United States of America		Lima beans	White mustard	Brassica	No
307	Stone, 1951	Effect of Winter Cover Crops on Wireworm Injury to the Dry Lima Bean Crop	Rotating cash/food crops with cover crops (not including intercropping in the growing season)	Crops	Crop yield (including harvest index)		3	Soil conservation field		20.8		4		18.9		4													Non-significant															United States of America		Lima beans	White mustard	Brassica	No
308	Stone, 1951	Effect of Winter Cover Crops on Wireworm Injury to the Dry Lima Bean Crop	Rotating cash/food crops with cover crops (not including intercropping in the growing season)	Crops	Crop yield (including harvest index)		3	Soil conservation field		6.3		4		9.1		4													Non-significant															United States of America		Lima beans	White mustard	Brassica	No
309	Stone, 1951	Effect of Winter Cover Crops on Wireworm Injury to the Dry Lima Bean Crop	Rotating cash/food crops with cover crops (not including intercropping in the growing season)	Crops	Crop yield (including harvest index)		3	Soil conservation field		11.8		4		23.7		4													Non-significant															United States of America		Lima beans	White mustard	Brassica	No
310	Stone, 1951	Effect of Winter Cover Crops on Wireworm Injury to the Dry Lima Bean Crop	Rotating cash/food crops with cover crops (not including intercropping in the growing season)	Crops	Crop yield (including harvest index)		3	Soil conservation field		8.7		4		19.9		4													Non-significant															United States of America		Lima beans	White mustard	Brassica	No
311	van Bruggen et al., 1990	The effect of cover crops and fertilization with ammonium nitrate on corky root of lettuce	Rotating cash/food crops with cover crops (not including intercropping in the growing season)	Crops	Crop yield (including harvest index)					577	93	6		572	68	6																												United States of America		Lettuce	Broad beans	Legume	Yes
312	van Bruggen et al., 1990	The effect of cover crops and fertilization with ammonium nitrate on corky root of lettuce	Rotating cash/food crops with cover crops (not including intercropping in the growing season)	Crops	Crop yield (including harvest index)					500	98	6		506	64	6																												United States of America		Lettuce	Broad beans	Legume	Yes
313	van Bruggen et al., 1990	The effect of cover crops and fertilization with ammonium nitrate on corky root of lettuce	Rotating cash/food crops with cover crops (not including intercropping in the growing season)	Crops	Crop yield (including harvest index)					622	91	6		572	68	6																												United States of America		Lettuce	Rye	Grass	Yes
314	van Bruggen et al., 1990	The effect of cover crops and fertilization with ammonium nitrate on corky root of lettuce	Rotating cash/food crops with cover crops (not including intercropping in the growing season)	Crops	Crop yield (including harvest index)					484	123	6		506	64	6																												United States of America		Lettuce	Rye	Grass	Yes
315	Wyland et al., 1996	Winter cover crops in a vegetable cropping system: Impacts on nitrate leaching, soil water, crop yield, pests and management costs	Rotating cash/food crops with cover crops (not including intercropping in the growing season)	Crops	Crop yield (including harvest index)					957.3	69.74968602	3	40.27	830.3	60.24072709	3	34.78																											United States of America		Broccoli	Lacy phacelia		Yes
316	Wyland et al., 1996	Winter cover crops in a vegetable cropping system: Impacts on nitrate leaching, soil water, crop yield, pests and management costs	Rotating cash/food crops with cover crops (not including intercropping in the growing season)	Crops	Crop yield (including harvest index)					867.2	57.65997138	3	33.29	830.3	60.24072709	3	34.78																											United States of America		Broccoli	Rye	Grass	Yes
[truncated: 21 more columns]
